# Supplementary material for: ZBTB7A as a novel vulnerability in neuroendocrine prostate cancer
Source: Front Endocrinol (Lausanne). 2023 Mar 29;14:1093332. doi: 10.3389/fendo.2023.1093332 (PMC10090553; doi:10.3389/fendo.2023.1093332)
Supplement: Supplementary file 2 [file Table_1.xlsx]

## Sheet: ST1
Supplementary Table 1. mRNA Expression, Dependency Scores (DEMETER2) and Rank of RET and ZBTB7A in Cancer Cell Lines with SCN Scores
DepMap ID	Cell Line	SCN score	RET Expression LOG2(TPM)	ZBTB7A Expression LOG2(TPM)	RET dependency score (DEMETER2)	ZBTB7A dependency score (DEMETER2)	RET Dependency Rank	ZBTB7A Dependency Rank
ACH-000780	NCIH1105	3.43424	1.24489	2.99458	-0.313853	-0.00910407	39	291
ACH-000515	HCC33	3.40416	0.0426443	1.81967	-0.0635568	-0.0160622	323	277
ACH-000431	NCIH1694	3.35667	0.111031	2.88362	-0.125135	0.0726424	215	383
ACH-000506	NCIH146	3.22212	4.88118	2.09085	-0.168884	-0.101395	144	182
ACH-000257	CORL279	3.17383	0.111031	2.8679	-0.241715	0.0304582	83	338
ACH-000290	NCIH209	3.15746	0.0426443	3.13258	-0.237968	-0.2359	85	63
ACH-000227	KPNYN	2.93135	2.93734	2.22651	0.0522086	0.367108	454	486
ACH-000259	KELLY	2.88082	5.92029	2.13093	-0.140466	0.402231	188	490
ACH-000800	NCIH446	2.75939	0.0285692	2.62761	-0.308882	-0.0686181	45	226
ACH-000508	CORL88	2.69715	4.88996	2.33628	-0.144962	-0.0661189	178	230
ACH-000366	SKNDZ	2.69217	2.90689	1.76553	-0.263364	0.112718	69	411
ACH-000586	NCIH1876	2.65021	1.37295	2.97636	-0.529574	-0.169342	5	115
ACH-000312	SKNBE2	2.63924	5.65564	2.87184	-0.151484	0.0121545	168	317
ACH-000864	COLO684	2.63379	0.189034	3.68818	-0.125046	-0.0186411	217	272
ACH-000341	SKNFI	2.54217	6.85449	2.72028	-0.237472	0.0673187	86	377
ACH-000095	D341MED	2.45955	0.0143553	3.03386	-0.134215	-0.310965	197	34
ACH-000767	NCIH526	2.45945	0.0840643	2.65764	0.0259243	0.343428	428	482
ACH-000980	NCIH1155	2.40027	2.11103	3.21101	-0.176679	-0.0832342	136	205
ACH-000790	SHP77	2.30736	5.73769	2.30743	0.0327608	0.105954	437	406
ACH-000749	DMS273	2.24626	0.475085	2.49057	-0.12025	-0.0173143	222	275
ACH-000804	NB1	2.0113	7.99571	2	-0.720684	0.139121	2	429
ACH-000087	SKES1	1.83819	1.26903	3.44361	-0.266199	-0.0104365	67	288
ACH-000055	D283MED	1.76138	0.0426443	2.90304	-0.0128624	-0.0611978	390	236
ACH-000560	ECC10	1.70997	1.1375	2.63459	0.0143191	0.0987284	417	403
ACH-000041	RDES	1.67496	4.34625	3.0054	0.0436228	0.150367	447	441
ACH-000727	NCIH2066	1.63043	0.201634	2.76553	-0.124782	-0.0479835	219	241
ACH-000530	DMS114	1.61738	2.84398	3.04264	-0.276167	-0.268924	59	53
ACH-000639	NCIH211	1.53295	0	3.52482	-0.242953	-0.0794906	81	210
ACH-000698	DMS53	1.52867	6.39386	2.71149	-0.390082	-0.167537	16	117
ACH-000100	RH41	1.47577	0.226509	2.66448	-0.421944	-0.466954	13	6
ACH-000039	SKNMC	1.41557	0.0143553	3.6311	-0.149485	-0.0758375	171	218
ACH-000866	NCIH1048	1.39916	3.29719	3.6837	-0.0705525	0.0178558	313	325
ACH-000015	NCIH1581	1.34722	0.584963	2.33342	-0.0881412	-0.118887	274	164
ACH-000292	NCIH841	1.33623	1.94486	2.69599	-0.0505973	-0.1098	342	173
ACH-000424	TC71	1.30848	0.9855	3.13914	-0.430374	-0.184585	12	101
ACH-000343	NCIH522	1.25655	0.443607	3.38819	-0.469976	-0.352086	9	23
ACH-000044	MDAMB134VI	1.22491	5.06738	3.91648	-0.0749412	-0.0893416	302	198
ACH-000052	A673	1.21454	4.50589	3.29278	-0.142355	-0.187877	184	98
ACH-000192	MFE280	1.21402	2.17313	2.48027	-0.138026	-0.0566003	191	239
ACH-000395	NCIH520	1.18898	0.238787	3.59096	-0.550966	-0.363539	4	21
ACH-000978	EN	1.17692	1.79077	3.43162	0.0920554	0.396982	468	488
ACH-000712	HCC1833	1.15194	5.97888	3.55213	0.0912581	-0.392177	467	17
ACH-000334	DB	1.13225	0.0426443	3.58015	-0.28959	-0.215493	51	72
ACH-000202	COLO320	1.11459	0.0840643	2.52356	-0.0768124	-0.135665	296	149
ACH-000260	SKNAS	1.10522	6.85212	3.1635	-0.165843	0.00966218	148	314
ACH-000670	SBC5	1.10076	0.887525	2.54102	-0.165404	0.118045	149	416
ACH-000847	HGC27	1.04675	0.0703893	3.00899	-0.187624	-0.123318	122	160
ACH-000953	SUPT1	1.04042	0.0840643	3	-0.183614	0.142157	129	433
ACH-000391	MHHES1	1.03696	0.505891	2.93923	-0.382386	0.0673326	19	378
ACH-000491	NCIH716	1.03108	4.4489	2.81352	-0.0773668	0.107537	293	408
ACH-000622	KNS42	1.02656	0.0565835	4.26003	-0.0813778	-0.391783	283	18
ACH-000657	A2780	0.987055	0.765535	2.79494	-0.205687	-0.0647942	103	231
ACH-000769	LK2	0.959316	0.0976108	2.24489	-0.137765	0.166834	192	447
ACH-000853	NCIH661	0.949286	1.83592	2.5008	0.0637042	-0.150443	459	131
ACH-000258	DU4475	0.946406	5.26003	3.72792	-0.327244	-0.604934	36	3
ACH-000169	RD	0.924693	0.137504	3.15381	-0.0641676	-0.0158028	322	278
ACH-000922	RCHACV	0.923923	0.0285692	2.74846	-0.0216133	0.175516	380	452
ACH-000096	G401	0.876021	0.250962	2.27501	-0.31385	0.116584	40	414
ACH-000446	KPNSI9S	0.86865	3.66789	3.03386	-0.36365	-0.130268	23	154
ACH-000889	KMM1	0.817536	0	2.65535	0.0386255	0.0942276	444	398
ACH-000960	REH	0.811912	0.0143553	2.852	-0.0646026	0.157864	321	446
ACH-000728	KASUMI2	0.794684	0.0703893	2.81762	-0.0967647	0.172712	256	450
ACH-000140	PFEIFFER	0.78986	0.0565835	3.75382	0.154618	-0.097358	481	185
ACH-000607	KYM1	0.780681	0.0703893	3.35614	-0.018896	0.132255	383	422
ACH-000315	KARPAS422	0.762233	0.0285692	4.05398	-0.0760357	-0.174721	297	109
ACH-000746	GSS	0.750743	0.0976108	2.48543	-0.281195	-0.229666	55	66
ACH-000611	SUDHL6	0.73163	0.176323	3.27947	0.261484	0.398045	489	489
ACH-000419	KMS28BM	0.723855	0.0840643	2.56316	0.0629469	0.144663	458	434
ACH-000365	SUDHL4	0.71252	0.0703893	3.16832	-0.0725366	-0.180346	306	105
ACH-000940	AN3CA	0.659858	2.61353	2.9982	0.234959	-0.0302819	488	258
ACH-000650	IGR37	0.656539	0.0840643	3.15056	-0.160628	-0.0157954	153	279
ACH-000879	MFE296	0.649905	2.51854	3.60999	-0.0322	-0.191666	365	92
ACH-000371	RL	0.648669	0	2.774	0.268064	0.173424	490	451
ACH-000364	U2OS	0.643153	0.214125	2.8953	-0.157037	-0.00534605	156	298
ACH-000909	JHUEM2	0.628724	1.29278	3.12598	-0.178335	-0.0272964	135	264
ACH-000833	RH30	0.624153	0.111031	3.28983	-0.0123373	0.0485144	391	359
ACH-000541	KMS34	0.622226	0.0703893	2.67807	0.134814	-0.0597932	477	237
ACH-000782	SEM	0.617832	0.0143553	2.93357	-0.048625	-0.0297067	346	259
ACH-000005	HEL9217	0.604112	0.0565835	2.22342	-0.132018	0.0256629	201	333
ACH-000902	CAL148	0.603374	2.36457	3.53232	-0.12937	0.146685	206	436
ACH-000799	HS695T	0.563415	0.422233	3.24793	-0.34967	0.133606	27	423
ACH-000572	G361	0.562391	0.124328	3.24641	-0.185766	-0.303856	126	38
ACH-000574	FUOV1	0.537494	0.956057	1.89918	-0.190188	0.0912356	120	395
ACH-000423	SKMEL3	0.534123	0.545968	3.14731	-0.300519	0.149678	48	440
ACH-000534	WSUDLCL2	0.533357	0.31034	2.22651	-0.132862	0.206515	200	462
ACH-000621	MDAMB157	0.531117	1.09085	2.5008	-0.4512	-0.423702	11	10
ACH-000004	HEL	0.530456	0	2.47508	-0.0903929	0.0207914	269	328
ACH-000981	DND41	0.521361	0.137504	3.6311	-0.278219	0.13387	57	424
ACH-000271	SUDHL10	0.514482	0.0565835	3.01436	-0.388614	-0.212275	17	76
ACH-000211	DAOY	0.507697	0.298658	2.55336	-0.370112	0.00732417	22	312
ACH-000697	A3KAW	0.505399	0.189034	3.30305	-0.311156	0.359872	41	485
ACH-000369	MOLM16	0.494364	0	2.70266	-0.781799	0.356302	1	484
ACH-000977	LNCAPCLONEFGC	0.494187	0.669027	3.66221	-0.039655	0.140004	358	431
ACH-000510	NCIH1299	0.485234	0.0565835	3.02148	-0.0712505	-0.040869	311	251
ACH-000775	NCIH727	0.473777	2.85	3.34767	-0.219526	0.0694641	94	380
ACH-000263	KASUMI1	0.466692	5.42559	2.774	-0.0708655	0.283602	312	479
ACH-000576	KMS27	0.460474	0	2.9542	0.120687	-0.0770454	475	215
ACH-000838	AMO1	0.453383	0.0565835	2.42492	-0.21139	0.0203781	98	327
ACH-000410	SAOS2	0.451199	0.137504	3.06695	-0.142997	-0.122347	183	162
ACH-000730	SKMEL5	0.442043	0.163499	2.82171	-0.354599	-0.400506	26	16
ACH-000582	COLO741	0.437534	0.0840643	3.08746	0.0204868	-0.0671997	425	229
ACH-000805	COLO679	0.433897	0.124328	3.28244	-0.335587	0.074818	32	386
ACH-000304	WM115	0.415493	0.0976108	3.95327	-0.0856456	0.228927	278	466
ACH-000232	U251MG	0.410566	0.0143553	3.44493	-0.205086	-0.282269	105	48
ACH-000961	ISHIKAWAHERAKLIO02ER	0.403738	0.526069	3.33485	-0.185843	-0.0793234	125	211
ACH-000464	CAS1	0.403282	0.0976108	3.28392	-0.00468903	-0.670212	398	1
ACH-000747	NCIH1703	0.403151	1.39506	3.35473	-0.106823	-0.124037	242	159
ACH-000349	HCC1500	0.392351	3.73552	3.51979	-0.0302415	-0.00591189	370	297
ACH-000817	RPMI8226	0.388098	0.189034	2.7137	0.0613176	0.180546	456	454
ACH-000932	SNU1	0.386823	0.632268	3.62761	-0.52482	0.25842	6	471
ACH-000641	CMK	0.385432	0.0565835	3.17792	-0.155732	0.063644	158	374
ACH-000146	THP1	0.3677	5.61117	3.7301	-0.125828	0.260141	213	473
ACH-000579	UACC257	0.337742	0.0565835	3.20006	-0.076816	-0.027777	295	263
ACH-000196	HCC1599	0.337413	0.505891	2.58976	-0.293938	-0.0702144	49	222
ACH-000375	G402	0.337104	0.0143553	2.89724	0.0148039	-0.411957	419	12
ACH-000450	MELHO	0.336525	0.0143553	3.25701	-0.107207	-0.182629	240	103
ACH-000157	A4FUK	0.330806	0.163499	3.17153	-0.106905	0.0526612	241	364
ACH-000404	K029AX	0.328927	0.176323	3.23573	-0.233498	-0.232991	87	64
ACH-000900	NCIH23	0.327059	0.443607	4.22728	0.0373026	-0.0888044	442	199
ACH-000756	GI1	0.319165	0.0840643	3.09085	-0.282079	-0.147803	54	135
ACH-000274	HS852T	0.293198	0.201634	3.74416	0.0328252	-0.368495	438	20
ACH-000201	A204	0.29149	0.584963	3.29425	-0.0677542	-0.0180328	316	274
ACH-000425	UACC62	0.291249	0.137504	3.16511	-0.326293	0.0733099	37	385
ACH-000479	KNS81	0.280862	0.0840643	3.10769	0.0492735	-0.14927	451	133
ACH-000406	U937	0.269159	0.0976108	2.95977	-0.122475	-0.108213	221	175
ACH-000661	WM1799	0.264535	0.0565835	2.89142	0.0237238	0.0750276	427	387
ACH-000784	KYSE70	0.258486	0.238787	3.43029	-0.0415826	-0.0776468	356	213
ACH-000256	COV318	0.254731	0.0703893	1.95606	0.157394	0.00167122	482	307
ACH-000111	HCC1187	0.243747	0.411426	3.18745	-0.227798	-0.0697017	90	223
ACH-000265	KP4	0.243319	0.464668	3.34341	-0.0746661	-0.00861182	303	292
ACH-000848	JHH7	0.239929	0.0143553	2.52356	-0.106118	0.0526471	243	363
ACH-000655	SF268	0.239808	0.0285692	3.22188	-0.0717528	-0.100012	308	184
ACH-000219	A375	0.237135	0.0426443	2.8679	-0.150932	0.204534	169	460
ACH-000818	BT483	0.236503	3.41684	4.42358	0.0385314	0.151927	443	443
ACH-000783	CAMA1	0.235439	3.29572	4.22728	-0.191531	-0.188587	119	96
ACH-000987	MEWO	0.222251	0.0703893	3.57894	-0.110535	-0.257698	234	55
ACH-000352	HCC1428	0.221792	4.83895	4.13668	-0.220121	-0.463164	92	7
ACH-000856	CAL51	0.220249	0.0703893	2.96901	-0.0153593	-0.172976	388	110
ACH-000952	MDAPCA2B	0.216344	3.64616	3.9782	-0.303731	-0.177574	46	107
ACH-000915	IPC298	0.214442	0.0143553	3.4019	-0.0808848	0.0157474	286	321
ACH-000006	MONOMAC6	0.212711	4.24641	3.73444	-0.0792351	-0.0181853	289	273
ACH-000882	IGR1	0.208807	0.189034	3.21412	-0.20841	-0.0450133	102	246
ACH-001239	WM2664	0.208549	0.9855	3.26003	-0.198069	0.0887746	114	393
ACH-000362	MOLM13	0.207547	2.84599	3.22188	-0.492052	0.3383	7	481
ACH-000927	BT474	0.206385	4.04264	3.23419	-0.358294	0.026644	25	334
ACH-000580	C32	0.205551	0.124328	3.62644	-0.205502	-0.304998	104	36
ACH-000899	WM88	0.199191	0.111031	3.09592	-0.0780825	-0.182526	292	104
ACH-000823	KYSE140	0.197364	0.0426443	2.56071	-0.081327	0.0537071	284	366
ACH-000407	SNU685	0.196855	0.0703893	2.72901	-0.187513	-0.00385902	123	301
ACH-000595	LN229	0.192428	0.0285692	3.64962	-0.11002	0.205956	235	461
ACH-000615	SKMEL28	0.19033	0.176323	3.32769	-0.174177	-0.142606	139	141
ACH-000322	HT144	0.183129	0.0840643	3.53107	-0.0923991	0.192394	264	458
ACH-000765	WM983B	0.179389	0.0976108	3.63691	-0.266357	-0.0041559	66	300
ACH-000881	MELJUSO	0.164392	0.0143553	3.34483	-0.108778	-0.090248	238	196
ACH-000441	SH4	0.164195	0.0976108	3.69265	-0.24764	-0.0324865	77	257
ACH-000452	TE8	0.15671	2.55827	3.48671	-0.00289376	-0.144978	400	140
ACH-000633	FU97	0.15589	0.0285692	1.44361	-0.066921	0.0656818	318	376
ACH-000738	GB1	0.151828	0.0426443	3.15218	0.0261195	-0.209944	429	78
ACH-000014	HS294T	0.140937	0.0565835	4.06523	-0.0243102	0.0576655	377	368
ACH-000401	COLO800	0.140856	0.0703893	3.27798	-0.204525	0.20027	106	459
ACH-000671	HUH6	0.140568	0	1.91456	-0.00324602	-0.0832172	399	206
ACH-000133	HS729	0.138008	1.24489	4.47832	0.0646418	0.0329249	460	341
ACH-000651	SW620	0.135926	0.163499	3.05832	-0.0193068	-0.192812	382	89
ACH-000721	HMC18	0.130267	0	3.17632	-0.209716	-0.000118679	101	303
ACH-000752	NCIH196	0.127247	0.0143553	2.91456	-0.331903	-0.133333	34	153
ACH-000710	NCIH854	0.125695	3.42089	4.69042	-0.143284	-0.128956	181	156
ACH-000994	HEC59	0.120447	0.411426	3.21101	-0.0772468	-0.170198	294	114
ACH-000480	HUH7	0.115854	0	2.57773	-0.0833601	-0.0117147	282	285
ACH-000648	NCIH28	0.114394	0.0426443	3.47249	0.0989282	-0.0869808	472	201
ACH-000788	A2058	0.113959	0.0565835	3.42358	-0.156454	0.017809	157	324
ACH-000810	SKMEL30	0.10876	0.163499	3.49313	0.0110098	0.0355075	411	344
ACH-000912	NCIH2286	0.10429	0.298658	3.83895	-0.105701	-0.198789	247	87
ACH-000368	SNU1105	0.103466	0.0703893	3.61471	-0.198616	-0.141601	113	142
ACH-000444	LU99	0.102869	0.516015	2.86394	-0.469783	-0.165375	10	118
ACH-000558	A172	0.0957963	1.09761	3.67243	-0.0899668	0.0863999	272	392
ACH-000418	SW1353	0.0924415	0.263034	2.93734	-0.0422714	-0.0477487	353	242
ACH-001129	MONOMAC1	0.0912331	4.54226	3.27947	-0.274479	-0.149357	60	132
ACH-000644	COLO829	0.0879859	0.0426443	3.87774	-0.0602084	0.192148	327	457
ACH-000962	OC314	0.0868871	0.189034	2.69599	0.00295802	0.0321968	404	340
ACH-000910	MDAMB453	0.0759765	2.75916	3.8953	-0.147954	-0.270779	172	52
ACH-000696	OVCAR8	0.0635679	0.389567	3.21412	0.071987	0.120513	464	417
ACH-000522	UMUC3	0.0630484	0.163499	3.16672	-0.0935799	-0.0761229	261	217
ACH-000988	MFE319	0.0591103	1.40599	3.02857	0.00463317	-0.316315	405	33
ACH-000330	EFM19	0.058073	5.28466	4.18666	-0.159674	-0.370407	154	19
ACH-000288	BT549	0.0515006	0.124328	2.95606	0.0308185	-0.127034	435	158
ACH-000930	HCC1569	0.0267245	0.214125	3.41143	-0.210562	-0.175365	99	108
ACH-000264	CALU6	0.0238518	4.31615	2.90881	-0.0480071	0.0983851	349	402
ACH-000163	SW579	0.019748	0.0565835	3.80529	-0.582204	0.0419341	3	349
ACH-000605	TE6	0.014415	0.111031	2.80735	0.0627847	0.00272191	457	309
ACH-000814	HS939T	0.0120828	0.124328	4.10518	-0.0495015	0.0358596	344	345
ACH-000935	MDST8	0.00176886	0.948601	3.52857	0.220782	-0.329545	487	30
ACH-000943	RKO	-0.00297492	0.0285692	2.08406	-0.023831	-0.145931	379	139
ACH-000573	MDAMB436	-0.00640932	0.925999	3.35191	-0.0671743	-0.158123	317	127
ACH-000277	HCC1419	-0.0172931	3.56803	4.31904	-0.124898	-0.226961	218	68
ACH-000040	U118MG	-0.0192619	0.0285692	4.15866	-0.023969	-0.244101	378	59
ACH-000568	UACC812	-0.0259424	4.99639	3.2032	-0.176463	-0.123158	137	161
ACH-000753	JMSU1	-0.0289758	0.0976108	3.81147	-0.189107	0.121795	121	418
ACH-000028	KPL1	-0.0308503	5.65793	4.32841	-0.143758	0.0828992	180	390
ACH-000819	LN18	-0.035549	0.0703893	3.15866	-0.0922908	0.121967	265	419
ACH-000008	A101D	-0.0470263	0.0143553	3.87283	-0.144161	-0.339051	179	26
ACH-000631	KS1	-0.0511636	0.176323	4.30961	-0.105849	0.0340312	246	343
ACH-000019	MCF7	-0.054383	4.68145	3.7939	-0.0723749	-0.148502	307	134
ACH-000152	M059K	-0.0624014	0.0285692	3.03914	0.0981256	-0.317029	471	32
ACH-000865	KYSE450	-0.0633787	0.137504	3.8166	0.11508	-0.172134	474	111
ACH-000097	ZR751	-0.0649744	0.910733	3.32912	-0.0835231	-0.101511	280	181
ACH-000625	HEP3B217	-0.0736708	0.0143553	3.66676	-0.125111	-0.162763	216	120
ACH-000632	HS944T	-0.0790645	0.137504	3.18428	-0.155517	-0.0458487	160	245
ACH-000454	HCC95	-0.0790874	0.286881	3.44361	-0.140892	-0.0206264	185	271
ACH-000677	SW1573	-0.0873238	4.58616	4.15704	-0.0872439	-0.147501	275	136
ACH-000827	WM793	-0.0885358	0.226509	3.37156	-0.215093	-0.13418	96	152
ACH-000147	T47D	-0.0917691	1.78241	3.40327	-0.348396	0.0447156	28	351
ACH-000739	HEPG2	-0.0927649	0.0565835	2.59694	-0.269045	-0.192108	64	91
ACH-000807	SNU738	-0.0960695	0.0565835	3.40735	-0.128651	-0.407791	207	14
ACH-000867	CHAGOK1	-0.0961366	0.356144	2.63227	-0.028026	0.0298909	374	337
ACH-000153	NCIH2052	-0.109039	1.79494	3.11603	-0.196258	0.00739283	116	313
ACH-000023	PATU8988T	-0.109942	0.124328	2.78869	-0.139531	-0.162682	189	121
ACH-000984	HEC6	-0.112407	0	3.58256	-0.104114	0.0480056	249	356
ACH-000319	MPP89	-0.113256	0.214125	2.80529	-0.288827	0.186691	53	455
ACH-000890	SW1271	-0.11374	0.226509	4.04352	-0.107728	-0.294915	239	42
ACH-000934	MDAMB361	-0.12516	4.82324	3.98459	-0.130748	-0.211137	203	77
ACH-000748	SJSA1	-0.130283	0.0143553	3.35614	-0.145299	-0.169207	176	116
ACH-000601	MIAPACA2	-0.138559	0.831877	3.38543	-0.145109	-0.34324	177	25
ACH-000376	SF295	-0.139114	0.0565835	3.52732	-0.124031	-0.0234373	220	269
ACH-000966	IGROV1	-0.143159	0.163499	2.94298	-0.216398	-0.188989	95	95
ACH-000437	SW1088	-0.166884	0.604071	3.19377	-0.310253	-0.309004	42	35
ACH-000098	GAMG	-0.16891	0.344828	3.83491	0.144714	-0.468689	480	5
ACH-000699	HCC1395	-0.178084	0.238787	3.0268	-0.125543	-0.0209377	214	270
ACH-000420	SNU449	-0.180989	0.124328	2.74846	-0.166701	0.157819	147	445
ACH-000261	RERFLCAI	-0.181852	0.15056	3.18903	-0.136107	-0.0647484	195	232
ACH-001318	PLCPRF5	-0.182267	0.0143553	2.68257	-0.247564	-0.0910161	78	194
ACH-000276	HCC38	-0.183977	0.613532	4.15947	-0.133569	-0.0101232	198	290
ACH-000348	RPMI7951	-0.187002	0.0976108	3.79805	-0.125987	-0.15486	211	128
ACH-000884	MDAMB435S	-0.187333	0.0703893	3.13258	-0.0784512	-0.134616	291	151
ACH-000075	U87MG	-0.190195	0.0565835	4.07039	-0.157782	-0.114888	155	167
ACH-000486	KU1919	-0.198242	1.25096	3.21568	-0.266621	0.271491	65	477
ACH-000921	NCIH1339	-0.199371	0.286881	3.43696	-0.403242	-0.141434	15	143
ACH-000750	LOXIMVI	-0.20445	0.0285692	3.46467	-0.240689	-0.0635311	84	233
ACH-000945	NCIH650	-0.229844	0.31034	3.97269	-0.219597	0.0428808	93	350
ACH-000430	TYKNU	-0.230249	0	2.80529	-0.15281	-0.33383	167	28
ACH-000054	HT1080	-0.233657	0.0426443	3.68482	-0.20214	-0.187994	108	97
ACH-000901	HCC1359	-0.234545	0.214125	3.95977	-0.0441027	-0.163434	351	119
ACH-000963	CCK81	-0.240587	0.0426443	3.73985	-0.101898	-0.137953	250	148
ACH-000463	NCIH460	-0.24406	0.0565835	2.62761	-0.27993	-0.159843	56	124
ACH-000351	MKN1	-0.250049	1.0635	3.67469	-0.057011	0.0285714	332	336
ACH-000296	OUMS23	-0.25056	0.0143553	2.52607	-0.182702	-0.22056	132	70
ACH-000883	SW1783	-0.257517	0.0426443	3.77716	-0.24869	-0.319286	76	31
ACH-000471	LI7	-0.266574	0.536053	3.52231	-0.0961024	-0.0525329	257	240
ACH-000148	HS578T	-0.272115	0.0143553	3.62877	-0.0598315	-0.206369	329	83
ACH-000021	NCIH1693	-0.27472	0.111031	2.04963	-0.22976	-0.207639	89	81
ACH-000317	TUHR14TKB	-0.280899	0.189034	3.5741	-0.480678	0.145053	8	435
ACH-000906	ES2	-0.285686	0.0285692	3.09592	-0.261429	-0.115521	70	166
ACH-000234	CAKI2	-0.291576	0.604071	3.68257	-0.253046	0.0163802	73	322
ACH-000212	CAL120	-0.303498	0.0285692	3.6017	-0.334076	-0.34814	33	24
ACH-000620	JHH1	-0.312497	0.695994	2.26604	-0.0205675	-0.037393	381	254
ACH-000393	HLF	-0.314938	0.0426443	2.82985	-0.00996103	-0.105463	394	179
ACH-000971	HCT116	-0.315297	1.12433	3.22342	-0.0480198	-0.0696019	348	224
ACH-000734	JHH5	-0.321764	0.0703893	3.47768	-0.0901481	-0.236974	271	62
ACH-000725	HCC202	-0.324756	0.464668	3.50716	-0.147356	-0.0911802	174	193
ACH-000996	HEC251	-0.331134	0.0285692	2.63459	-0.184025	0.00380912	128	310
ACH-000645	JL1	-0.339984	0.15056	4	-0.0758399	-0.0419884	299	250
ACH-000117	EFM192A	-0.356573	2.59694	4.03914	-0.383866	-0.249046	18	57
ACH-000907	SNU349	-0.357238	0.286881	3.16672	-0.163002	0.014761	151	318
ACH-000110	NCCSTCK140	-0.357701	0.0703893	3.36457	-0.065283	-0.00458325	320	299
ACH-000869	NCIH1568	-0.371808	0.189034	2.88753	-0.0278923	-0.0461406	375	244
ACH-000720	TCCSUP	-0.372531	0.214125	3.40463	-0.0154515	0.0241831	387	331
ACH-000713	CAOV3	-0.373471	1.74846	2.33628	-0.150501	-0.010509	170	287
ACH-000481	NCIH2170	-0.382702	0.0426443	2.98732	-0.112524	0.207974	229	464
ACH-000924	NCIH2172	-0.393166	0.0285692	2.97453	-0.0375554	-0.138415	360	147
ACH-000842	SW480	-0.393442	0.0143553	1.75702	0.0503078	0.0525996	453	362
ACH-000831	HEC50B	-0.396249	0	3.26604	-0.104718	0.0701547	248	381
ACH-000755	HCC2218	-0.397171	3.87381	3.64731	-0.143028	-0.249748	182	56
ACH-000521	NCIH2030	-0.397341	0.526069	3.04264	-0.0864992	-0.068534	276	227
ACH-000164	PANC1	-0.401686	2.62994	3.65878	-0.0903593	-0.153687	270	130
ACH-000997	HCT15	-0.404188	0.0565835	3.64155	-0.106087	-0.243139	244	60
ACH-000861	HOP62	-0.406471	0.263034	2.88166	-0.0980566	0.0500623	254	360
ACH-000457	CAL54	-0.410385	0.124328	3.37712	-0.0681651	0.0367322	315	346
ACH-000958	SW48	-0.41683	0.275007	3.38128	-0.171125	-0.282248	141	49
ACH-000985	LS411N	-0.42873	0.0285692	3.47119	0.00701879	0.150379	407	442
ACH-000062	RERFLCMS	-0.430191	0.176323	3.41684	-0.0316226	-0.0114954	366	286
ACH-000979	DU145	-0.431811	0.970854	2.83592	-0.173397	0.217723	140	465
ACH-000528	ABC1	-0.442661	0.0285692	3.22959	-0.154938	-0.00265089	162	302
ACH-000913	ESS1	-0.445979	0.678072	2.59694	0.104175	-0.214018	473	74
ACH-000456	BCPAP	-0.446595	0.0426443	4.25248	-0.360004	-0.028494	24	262
ACH-000974	SNGM	-0.448636	0.344828	2.99639	0.0426801	-0.0723349	446	220
ACH-000429	A704	-0.452174	0.0565835	1.53605	0.0698036	-0.658622	463	2
ACH-000493	SNU423	-0.455431	0.163499	3.1811	0.135439	-0.1049	478	180
ACH-000278	COV362	-0.456499	0.238787	2.72247	-0.0617634	0.0550417	324	367
ACH-000361	SKHEP1	-0.459401	0.111031	2.9982	0.0206533	-0.293298	426	43
ACH-000693	KYSE180	-0.465496	0.0285692	2.82782	-0.0575984	-0.0898872	331	197
ACH-000851	MORCPR	-0.47622	0.0143553	3.22033	-0.0484182	-0.0680437	347	228
ACH-000046	ACHN	-0.476628	0.0840643	2.64847	0.141867	0.0384392	479	347
ACH-000759	MDAMB175VII	-0.477043	3.76765	4.43429	-0.0535086	-0.192305	337	90
ACH-000627	LCLC103H	-0.481892	0.713696	3.57652	-0.0419985	-0.258985	354	54
ACH-000888	NCIH1793	-0.482971	0.400538	3.22959	-0.0413147	-0.0395598	357	253
ACH-000209	SNU1079	-0.484175	0.0285692	2.79286	-0.309772	-0.160684	43	123
ACH-000744	NCIH1623	-0.487874	0.0143553	3.3799	-0.276974	-0.083949	58	204
ACH-000291	OV90	-0.492544	0.0143553	2.30451	-0.289391	0.117519	52	415
ACH-000250	KMRC20	-0.493587	0.0565835	2.82375	-0.0133631	-0.185224	389	99
ACH-000416	NCIH838	-0.494319	0.0976108	1.9486	-0.0760068	-0.0142788	298	280
ACH-000356	MKN45	-0.500914	1.04963	3.50462	-0.0664761	0.188475	319	456
ACH-000680	SW948	-0.504936	0.111031	3.1177	-0.0330767	-0.0436622	363	249
ACH-000554	UACC893	-0.52191	5.95024	3.48027	-0.0835147	-0.41711	281	11
ACH-000672	IALM	-0.522134	0.0143553	2.76977	-0.211536	0.048108	97	357
ACH-000637	KYSE520	-0.523352	0.0703893	2.98732	0.0267399	0.114832	430	413
ACH-000327	NCIH1395	-0.53615	1.51096	2.93357	-0.226177	-0.146727	91	138
ACH-000726	TE14	-0.537166	0.632268	3.39506	-0.129395	-0.00608339	205	296
ACH-000542	HEYA8	-0.539678	0.0565835	2.42223	-0.170144	-0.190787	142	93
ACH-000709	KMRC2	-0.546098	0	1.97085	-0.183052	-0.082418	131	207
ACH-000484	VMRCRCW	-0.549305	0.124328	3.28836	-0.0526244	-0.0962558	339	187
ACH-000434	NCIH1915	-0.559268	0.0565835	2.59216	-0.210432	0.138265	100	426
ACH-000132	JHOS2	-0.561121	0.111031	2.20163	-0.0974656	0.0629052	255	373
ACH-000950	LOVO	-0.575243	0.895303	3.46205	-0.18505	-0.12194	127	163
ACH-000969	KM12	-0.575648	0.0285692	2.9782	0.0051304	-0.0692549	406	225
ACH-000917	TE4	-0.575687	0.871844	2.71809	0.0338249	-0.129823	439	155
ACH-000086	ACCMESO1	-0.580145	0.15056	2.10434	-0.0312809	-0.227785	367	67
ACH-000176	LOUNH91	-0.581471	0.0840643	3.6893	0.129977	-0.113386	476	169
ACH-000998	CW2	-0.582061	0.321928	3.82171	-0.00701512	-0.107682	396	178
ACH-000959	SNUC4	-0.582866	1.58496	3.67694	-0.0856423	-0.162485	279	122
ACH-000470	SW1463	-0.58327	0.565597	3.58976	-0.0531817	0.0971664	338	400
ACH-000374	HCC1143	-0.58381	0.650765	3.10936	-0.24584	-0.230115	80	65
ACH-000706	EKVX	-0.586056	0.15056	2.54597	0.0273257	-0.209348	431	80
ACH-000781	NCIH2023	-0.586937	0.250962	3.27202	-0.374868	-0.245199	21	58
ACH-000820	SW403	-0.593347	5.44095	3.5373	-0.0951137	-0.15475	258	129
ACH-000496	NCIH1792	-0.594326	0.0565835	3.52982	-0.2507	-0.0857594	75	202
ACH-000255	LMSU	-0.594956	0.0565835	3.72792	-0.15299	0.0476897	165	354
ACH-000955	SNU407	-0.598811	0.495695	3.15704	-0.0543733	-0.48212	336	4
ACH-000792	BFTC909	-0.601304	0.0426443	3.77821	-0.00277949	0.0505177	401	361
ACH-000236	SW1417	-0.607024	0.0143553	4.23343	0.0301433	-0.354178	434	22
ACH-000495	TUHR4TKB	-0.618397	0.263034	3.46858	0.0274499	-0.287493	432	46
ACH-000647	TE1	-0.622568	2.15381	3.24031	0.159485	0.02001	483	326
ACH-000017	SKBR3	-0.624134	0.0426443	4.13668	-0.337041	-0.0800218	29	209
ACH-000350	COLO678	-0.625299	0.0565835	3.64962	-0.302533	0.128435	47	421
ACH-000681	A549	-0.62681	0.137504	2	-0.139428	-0.13928	190	146
ACH-000787	LXF289	-0.630795	0.124328	3.95884	0.0439031	-0.219496	448	71
ACH-000916	NCIH1573	-0.632229	0.422233	3.31179	-0.0921951	-0.0441083	266	248
ACH-000898	SNU719	-0.635629	0.0565835	4.1127	0.0144633	0.170462	418	449
ACH-000018	T24	-0.641247	1.18269	3.64386	-0.155577	-0.171681	159	112
ACH-000967	SNUC2A	-0.643077	0.356144	4.54597	-0.0416304	0.134095	355	425
ACH-000876	MDAMB415	-0.644276	2.62994	2.94298	-0.109764	-0.29789	237	41
ACH-000459	TUHR10TKB	-0.648813	0.0976108	3.05137	-0.251853	0.148832	74	439
ACH-000475	HUH1	-0.653397	0.0285692	2.93357	-0.0374301	0.000293537	361	304
ACH-000685	L33	-0.656593	0.356144	2.85798	-0.033075	-0.0168454	364	276
ACH-000666	NCIH1355	-0.658616	0.189034	2.98003	-0.0364275	-0.107745	362	177
ACH-000217	JHH6	-0.659622	0.0840643	3.28688	-0.0487275	0.103586	345	404
ACH-000740	A253	-0.659796	0.978196	3.41684	0.0461758	-0.0845003	449	203
ACH-000840	HCC366	-0.672345	0.263034	3.852	-0.242581	0.140595	82	432
ACH-000248	AU565	-0.680529	0.0703893	3.88264	-0.111986	-0.202568	230	85
ACH-000624	HCC1806	-0.686905	0.411426	2.72683	-0.0183888	-0.00697522	384	294
ACH-000316	SNU886	-0.690879	0.0143553	3.65306	-0.246556	0.106034	79	407
ACH-000926	HT55	-0.691	0	3.73552	-0.112809	-0.273492	228	51
ACH-000991	SNU81	-0.695524	0.176323	4.60703	-0.0746379	-0.100899	304	183
ACH-000965	RL952	-0.706146	0.485427	3.63923	0.0475742	-0.434873	450	8
ACH-000397	TEN	-0.707845	0.0565835	3.45549	0.0926401	0.0474539	469	353
ACH-000593	BC3C	-0.712753	0.15056	3.38128	-0.256484	0.112239	72	410
ACH-000159	OSRC2	-0.717496	0.0143553	3.07039	0.0422979	0.0225058	445	330
ACH-000895	CL34	-0.730424	0.176323	4.41481	0.0789048	0.0964652	465	399
ACH-000741	UBLC1	-0.73066	0.0840643	2.37016	-0.154329	-0.107968	163	176
ACH-000846	FADU	-0.731528	0.214125	3.44493	-0.0754295	0.0284139	301	335
ACH-000305	ECGI10	-0.738356	0.0565835	3.93263	-0.413395	0.264515	14	474
ACH-000849	MDAMB468	-0.749202	0.454176	3.58616	-0.0545993	0.0336768	335	342
ACH-000360	NCIH508	-0.760796	1.1635	3.82375	-0.0613185	0.0483944	325	358
ACH-000585	EPLC272H	-0.761166	1.17632	3.34056	-0.00856813	-0.0613405	395	235
ACH-000954	HEC1A	-0.763324	0.0976108	3.24793	-0.0294304	0.0624693	372	372
ACH-000536	BT20	-0.765345	2.16993	4.70598	-0.182495	-0.185079	133	100
ACH-000555	A498	-0.768617	0.0143553	2.96532	-0.0936444	-0.0945246	260	188
ACH-000121	NCIH2405	-0.773566	1.31034	3.0321	-0.183286	-0.0124204	130	284
ACH-000507	KE39	-0.779283	0.0143553	3.25399	-0.11082	-0.0237932	233	266
ACH-000652	SUIT2	-0.77984	0.176323	3.29719	-0.137733	-0.07295	193	219
ACH-000711	JIMT1	-0.780282	0.632268	3.6311	-0.0163866	-0.139465	385	145
ACH-000537	SNU761	-0.791012	0.0426443	3.6792	-0.0579515	-0.147389	330	137
ACH-000957	LS180	-0.795126	0.0143553	4.06005	0.0111301	-0.196383	412	88
ACH-000663	OVTOKO	-0.796192	0	1.64616	-0.111214	0.300943	232	480
ACH-000249	CL11	-0.796277	0.176323	4.42492	0.0169275	-0.21497	421	73
ACH-000880	AGS	-0.798156	0.0565835	2.62994	-0.0993858	-0.0446036	253	247
ACH-000809	KYSE410	-0.798219	0	2.46728	-0.0609627	-0.0361274	326	255
ACH-000161	CORL105	-0.802655	0.0426443	4.15623	-0.0299512	0.0596728	371	370
ACH-000318	TE10	-0.803288	0.137504	2.81352	0.00965384	0.11194	410	409
ACH-000390	LUDLU1	-0.80525	0.189034	3.19061	-0.168777	-0.212813	145	75
ACH-000007	LS513	-0.811977	0	3.61353	-0.16104	-0.428306	152	9
ACH-000719	RMGI	-0.813045	0.0565835	2.19849	-0.0909753	0.374943	267	487
ACH-000433	CAKI1	-0.822863	0.0143553	1.66448	-0.380438	-0.200269	20	86
ACH-000665	SKMES1	-0.833501	0.516015	3.57289	-0.273383	0.0595554	61	369
ACH-000114	SU8686	-0.841034	0.0976108	3.31034	-0.0495039	-0.0776219	343	214
ACH-000239	HUG1N	-0.843723	0.815575	4.39917	-0.271761	0.682435	62	491
ACH-000421	SW837	-0.850963	0.731183	3.37156	-0.153021	-0.275733	164	50
ACH-000544	OE21	-0.852434	0.0976108	2.07382	-0.120045	-0.024084	223	265
ACH-000860	NCIH358	-0.853261	0	2.8339	-0.0522782	0.0684444	341	379
ACH-000466	SNU216	-0.853771	0.641546	3.91073	-0.0154519	-0.298754	386	40
ACH-000090	PC3	-0.862361	0	1.89918	-0.321869	-0.0634561	38	234
ACH-000552	HT29	-0.870538	0.0143553	3.67356	-0.194554	-0.289516	117	44
ACH-000858	KNS62	-0.874169	0.111031	2.19535	0.0551566	0.148268	455	438
ACH-000630	YD8	-0.882854	0.604071	3.58496	-0.199528	-0.11454	111	168
ACH-000384	SW780	-0.883728	0.31034	3.38957	-0.09249	0.280251	263	478
ACH-000243	DANG	-0.88465	0.201634	3.08746	-0.0714299	-0.00766891	310	293
ACH-000472	HSC2	-0.885782	0.0565835	3.26604	-0.119479	0.230762	224	467
ACH-000253	COLO201	-0.891736	0.0565835	4.01703	-0.330595	-0.0406903	35	252
ACH-000919	IM95	-0.891944	0.0285692	4.30232	-0.18125	0.207015	134	463
ACH-000684	KMRC1	-0.901254	0.0426443	1.29278	-0.202003	0.0836599	110	391
ACH-000191	BHT101	-0.901899	0.0976108	3.9364	-0.335658	-0.299673	31	39
ACH-000414	NCIH1944	-0.905051	0	2.54102	-0.0715482	-0.18314	309	102
ACH-000427	NCIN87	-0.909088	0.0285692	3.66562	-0.146938	-0.128892	175	157
ACH-000247	OCUM1	-0.911756	0.15056	4.13586	-0.0948008	-0.158596	259	126
ACH-000837	NCIH322	-0.924439	0	3.32048	-0.101716	-0.135468	251	150
ACH-000733	NCIH1838	-0.932504	0.0143553	2.62994	-0.28965	-0.332995	50	29
ACH-000303	SNU5	-0.932549	0.0426443	4.07553	0.0349854	-0.0764068	441	216
ACH-000724	HT1376	-0.941725	0	3.51602	-0.111924	0.0527007	231	365
ACH-000460	SNU8	-0.942245	0.0143553	2.6893	-0.203076	-0.205658	107	84
ACH-000946	HEC265	-0.948415	0	3.5008	-0.0600749	0.00212157	328	308
ACH-000694	TE9	-0.950057	0.137504	3.5472	0.0319153	0.0110845	436	316
ACH-000878	HCC15	-0.956226	0.275007	2.49825	-0.140786	-0.287591	186	45
ACH-000717	COLO680N	-0.957219	0.669027	3.42761	0.0692905	0.0780128	462	388
ACH-000735	PECAPJ49	-0.960257	1.17632	3.58616	-0.0310932	0.00115666	368	306
ACH-000855	KYSE150	-0.966945	0	3.74953	-0.0799051	0.156875	288	444
ACH-000986	HT115	-0.971814	0	3.9486	-0.0526223	-0.113084	340	170
ACH-000066	HCC4006	-0.977698	0.887525	3.43696	-0.11468	0.139068	226	428
ACH-000108	KP3	-0.984465	0.0285692	3.3799	-0.0306941	0.0935425	369	397
ACH-000400	SKCO1	-0.989243	0	3.1375	-0.168556	-0.403113	146	15
ACH-000485	GSU	-0.989275	0	3.69153	-0.106028	-0.407977	245	13
ACH-000886	NCIH2009	-0.99083	0.0565835	3.52857	0.0196432	-0.112898	422	171
ACH-000824	KYSE510	-0.996856	0.0285692	3.0072	-0.0927701	0.0243173	262	332
ACH-000563	EBC1	-0.998782	0.0703893	3.86888	-0.309281	-0.0937974	44	189
ACH-000662	CORL23	-1.01554	0.0565835	3.29719	-0.13697	-0.206499	194	82
ACH-000859	HCC1954	-1.01835	0.495695	2.54597	-0.0682185	-0.0139409	314	282
ACH-000643	HDQP1	-1.01916	0.0565835	2.13422	-0.00692362	0.064635	397	375
ACH-000438	LU65	-1.0244	0.0565835	4.25626	-0.0395245	0.00601761	359	311
ACH-000911	NUGC3	-1.0262	0.15056	2.22651	0.0116481	0.00988427	414	315
ACH-000473	RT112	-1.03181	0.31034	3.81762	-0.197133	0.25087	115	470
ACH-000678	MKN7	-1.0408	0.111031	2.10434	-0.0864344	-0.209479	277	79
ACH-000223	HCC1937	-1.04401	0.454176	3.52732	-0.163697	-0.047135	150	243
ACH-000852	NCIH1435	-1.06622	0.0285692	2.95047	-0.126197	-0.023526	210	268
ACH-000768	MDAMB231	-1.06923	0.0143553	3.79805	-0.140718	-0.178565	187	106
ACH-000378	NCIH647	-1.0698	0	2.76341	0.180865	-0.222838	484	69
ACH-000587	NCIH1975	-1.07057	0.0840643	3.1811	-0.0266594	-0.283399	376	47
ACH-000701	RMUGS	-1.08017	0.0565835	3.07211	-0.115814	0.269902	225	476
ACH-000155	SW1990	-1.08072	0.111031	3.0635	-0.271531	0.000744774	63	305
ACH-000392	CALU3	-1.08875	0.0143553	2.65076	-0.175506	0.0148942	138	320
ACH-000841	NCIH2087	-1.0947	0.201634	3.17632	-0.26006	-0.0237765	71	267
ACH-000777	KYSE30	-1.09838	0.0285692	3.38405	0.00837097	0.0478632	408	355
ACH-000403	NCIH747	-1.10198	0.0143553	4.0917	-0.0756667	0.169243	300	448
ACH-000589	NCIH1437	-1.11664	2.36177	2.848	-0.147827	-0.01015	173	289
ACH-000142	CAL29	-1.11945	0.124328	2.76765	0.00205255	0.241697	403	469
ACH-000447	NCIH2228	-1.12459	0.963474	4.43296	-0.0569068	0.046115	333	352
ACH-000532	SNU61	-1.13723	0.0143553	3.69599	0.0905084	-0.159118	466	125
ACH-000547	HT1197	-1.13997	0.124328	2.46467	-0.13517	-0.0782244	196	212
ACH-000599	PATU8902	-1.14558	0	2.89918	-0.0111812	-0.0292061	393	260
ACH-000606	PECAPJ34CLONEC12	-1.15084	0.659925	3.40327	-0.0789405	-0.0928254	290	190
ACH-000188	SCC25	-1.15627	1.09085	2.06695	-0.0436823	-0.0331392	352	256
ACH-000458	CJM	-1.15823	0	4.20867	-0.191737	-0.189125	118	94
ACH-000793	KATOIII	-1.1759	0.0426443	3.20945	-0.125862	-0.335707	212	27
ACH-000785	NCIH2126	-1.1807	0.0285692	3.64155	-0.126216	0.0215681	209	329
ACH-000778	HSC3	-1.18177	1.09761	2.19849	-0.0289908	-0.0133044	373	283
ACH-000736	SNU601	-1.18669	0.0565835	3.83895	0.0159795	-0.140045	420	144
ACH-000109	NCIH3255	-1.19132	0	3.18903	0.0341969	-0.0918491	440	192
ACH-001075	NCIH292	-1.20712	0.0976108	3.16189	-0.0812222	0.148102	285	437
ACH-000548	BHY	-1.20869	0.464668	3.72792	0.0292911	0.0614539	433	371
ACH-000238	SCC4	-1.21146	0.464668	3.42761	0.00844657	0.355591	409	483
ACH-000012	HCC827	-1.21484	0.0565835	2.72683	-0.131048	-0.117542	202	165
ACH-000826	CAL12T	-1.21841	0.0565835	3.55827	-0.133058	0.0313124	199	339
ACH-000774	RERFLCAD2	-1.2194	0.137504	2.37295	-0.0457917	0.0396502	350	348
ACH-000448	NCIH1666	-1.23338	0.31034	3.854	-0.230218	-0.0823299	88	208
ACH-000596	LCLC97TM1	-1.24228	0.0426443	3.51349	-0.109821	0.235695	236	468
ACH-000207	DETROIT562	-1.24811	0.0285692	2.26003	-0.0888561	0.0716817	273	382
ACH-000668	HCC70	-1.249	0.0285692	3.14405	0.203172	-0.0907988	486	195
ACH-000415	BICR6	-1.25546	0.111031	2.27501	0.0201975	0.258557	424	472
ACH-000667	HCC44	-1.26387	0.367371	2.84197	-0.126803	-0.304708	208	37
ACH-000832	CAL27	-1.26515	0.422233	3.29131	0.183952	0.0928315	485	396
ACH-000488	TE11	-1.26631	0.0143553	3.23726	-0.0568606	-0.0972619	334	186
ACH-000118	HUPT3	-1.27133	0.0143553	3.61941	0.000401238	-0.239	402	61
ACH-000718	NCIH2291	-1.28617	0.0285692	3.65535	-0.0735949	-0.0592057	305	238
ACH-000030	PC14	-1.29434	0.0143553	3.3978	-0.266188	0.122143	68	420
ACH-000766	NCIH1648	-1.30057	0.111031	3.98368	0.56771	0.0816682	491	389
ACH-000929	NCIH2110	-1.30758	0	3.40735	0.011389	-0.00673212	413	295
ACH-000502	TCCPAN2	-1.32109	0.0565835	3.35332	-0.335892	-0.0709819	30	221
ACH-000311	NCIH2122	-1.32732	0.0143553	3.39232	-0.155355	0.0171301	161	323
ACH-000042	PANC0203	-1.32841	0.0143553	3.73227	-0.186758	0.0148354	124	319
ACH-000762	YD38	-1.33076	0.163499	3.28392	0.0496396	0.0732672	452	384
ACH-000060	PANC1005	-1.3451	0.0143553	4.23036	-0.114574	0.177053	227	453
ACH-000857	CAL851	-1.37825	0.0285692	2.53854	-0.0909141	0.139229	268	430
ACH-000638	NCIH441	-1.38188	0.0285692	3.15543	-0.198892	-0.0291816	112	261
ACH-000518	CAL33	-1.3858	0.238787	4.19771	0.0131533	-0.0926955	415	191
ACH-000553	SQ1	-1.39126	0.111031	2.97636	-0.202139	-0.087852	109	200
ACH-000307	PK1	-1.39616	0	3.33771	0.013911	0.114316	416	412
ACH-000771	BICR56	-1.39623	0.0703893	3.52857	0.066098	0.265932	461	475
ACH-000549	SNU1076	-1.42916	0.15056	3.19377	-0.152918	0.089652	166	394
ACH-000213	HUPT4	-1.4382	0.0426443	3.42089	-0.129979	0.0979523	204	401
ACH-000732	PECAPJ41CLONED2	-1.45935	0.31034	2.64847	0.0958219	0.13876	470	427
ACH-000138	CFPAC1	-1.514	0.163499	3.21568	-0.0117965	-0.11188	392	172
ACH-000093	PANC0504	-1.55656	0	3.66334	0.0199068	0.103894	423	405
ACH-000235	PANC0403	-1.61458	0.0143553	2.82375	-0.0806116	-0.0140601	287	281
ACH-000794	BICR22	-1.62117	0.0426443	4.05745	-0.1698	-0.170437	143	113
ACH-000535	BXPC3	-1.63727	0.0285692	4.28318	-0.100055	-0.108288	252	174

## Sheet: ST2
Supplementary Table 2. Genes significantly correlated to RET dependency in 46 SCN HI Cell Lines
Gene	Pearson's Correlation	P-Value	Q-Value	Number of Cell lines
RET	1	0	0	46
WDR20	0.643522	1.4076e-06	0.00504343	46
CTLA4	0.563859	4.49088e-05	0.101207	46
FIG4	0.550915	7.26591e-05	0.101207	46
DENND3	0.546946	8.38776e-05	0.101207	46
ALOX5AP	0.546661	8.47395e-05	0.101207	46
KIR2DS4	0.530195	0.000150788	0.13185	46
RLBP1	0.526485	0.000171003	0.13185	46
WAS	0.518167	0.000225534	0.13185	46
GJC3	0.513926	0.000259013	0.13185	46
TAS1R1	0.51269	0.00026958	0.13185	46
CYP3A5	0.511286	0.000282056	0.13185	46
TSSK4	0.510912	0.000285473	0.13185	46
LY9	0.50579	0.000336086	0.13185	46
KIF24	0.505679	0.000337273	0.13185	46
CDK10	0.503983	0.000355796	0.13185	46
GPRC5B	0.503581	0.000360319	0.13185	46
KIF12	0.501619	0.000383148	0.13185	46
ARFGAP1	0.500151	0.000401072	0.13185	46
MYH11	0.499107	0.000414277	0.13185	46
PKMYT1	0.497727	0.000432325	0.13185	46
PDCD1	0.492417	0.000508591	0.139175	46
FKBP1A	0.491409	0.000524381	0.139175	46
SNAI3	0.485153	0.000632513	0.155398	46
CASP9	0.484204	0.000650565	0.155398	46
ITIH1	0.475096	0.000848732	0.184304	46
FGFR4	0.473424	0.000890498	0.187685	46
ADGRB1	0.470603	0.000965137	0.19	46
HAND2	0.469786	0.000987759	0.19	46
S100A9	0.469645	0.000991721	0.19	46
MARK1	0.469086	0.00100754	0.19	46
CLK3	0.465976	0.0010997	0.198161	46
LILRA4	0.46279	0.00120184	0.204684	46
HTR6	0.462182	0.00122226	0.204684	46
PEX7	0.461175	0.00125678	0.204684	46
CPA6	0.458528	0.00135167	0.20526	46
MICA	0.457799	0.00137891	0.20526	46
AANAT	0.457637	0.00138505	0.20526	46
PBX1	0.45575	0.00145808	0.20526	46
HMGN2P46	0.455681	0.00146082	0.20526	46
CLVS2	0.451444	0.00163779	0.221442	46
RPS27L	0.447323	0.00182793	0.237839	46
TSPAN6	0.446436	0.00187129	0.237839	46
OPRD1	0.445683	0.00190884	0.237839	46
RABL3	0.445363	0.00192501	0.237839	46
NDUFA3	0.444057	0.00199224	0.23794	46
GSTO1	0.442528	0.00207354	0.23872	46
PFKFB2	0.441717	0.00211789	0.23872	46
DHFR	0.441364	0.00213746	0.23872	46
CEBPG	0.440462	0.0021881	0.23872	46
ATOX1	0.440316	0.00219641	0.23872	46
KIF1A	0.440277	0.00219865	0.23872	46
IFT22	0.436705	0.00241088	0.257856	46
ABCB11	0.434753	0.00253427	0.259985	46
MAL2	0.43408	0.00257815	0.259985	46
GMFG	0.432355	0.00269353	0.259985	46
CDC34	0.432082	0.00271226	0.259985	46
GTPBP10	0.431497	0.00275264	0.259985	46
PHF21B	0.431255	0.00276954	0.259985	46
TESK2	0.430767	0.00280385	0.259985	46
CHRM1	0.430572	0.00281766	0.259985	46
DUSP18	0.429805	0.00287253	0.259985	46
HOMER2	0.429451	0.00289817	0.259985	46
ATP13A1	0.429026	0.00292923	0.259985	46
KDM4B	0.428463	0.00297088	0.259985	46
KCNK1	0.428259	0.00298609	0.259985	46
RBM7	0.428249	0.00298681	0.259985	46
PPP4C	0.428011	0.00300466	0.259985	46
ALDH1A2	0.427444	0.00304754	0.259985	46
EPHB6	0.426334	0.00313294	0.264125	46
TMUB1	0.424599	0.00327078	0.268334	46
DYRK4	0.424298	0.0032952	0.268334	46
ETV6	0.421402	0.00353867	0.277969	46
CHRND	0.421195	0.00355667	0.277969	46
DLG1	0.421161	0.0035596	0.277969	46
ZAP70	0.421057	0.00356868	0.277969	46
PHKG1	0.419683	0.00369054	0.28437	46
PDE3B	0.418837	0.00376734	0.285093	46
RCAN1	0.417529	0.00388892	0.285093	46
SLITRK1	0.41746	0.00389543	0.285093	46
ARHGAP28	0.41702	0.00393716	0.285093	46
PRMT1	0.416739	0.00396398	0.285093	46
SHISA2	0.416658	0.00397174	0.285093	46
PIP5KL1	0.416589	0.00397841	0.285093	46
ITGB2	0.415638	0.00407068	0.287639	46
H2BC5	0.41345	0.00429025	0.287905	46
CUL4A	0.412785	0.00435905	0.287905	46
GPR12	0.412422	0.00439703	0.287905	46
ANKS6	0.412099	0.00443096	0.287905	46
ZBTB7A	0.411737	0.00446939	0.287905	46
ARHGEF2	0.411596	0.00448441	0.287905	46
KCNMB2	0.41093	0.00455602	0.287905	46
MAP2K5	0.410858	0.00456379	0.287905	46
SMPD3	0.41008	0.00464883	0.287905	46
OR2G2	0.408603	0.00481401	0.287905	46
SATB1	0.408386	0.00483871	0.287905	46
CERK	0.407571	0.00493245	0.287905	46
RBBP8	0.40741	0.00495111	0.287905	46
OPHN1	0.407299	0.00496411	0.287905	46
NCAN	0.407067	0.00499121	0.287905	46
GPSM1	0.406865	0.00501497	0.287905	46
RNF183	0.406133	0.00510165	0.288147	46
TSNARE1	0.406091	0.0051067	0.288147	46
CCNI	0.404389	0.00531378	0.291859	46
BRD9	0.40394	0.00536961	0.291859	46
TREX1	0.403563	0.00541687	0.291859	46
SCMH1	0.401878	0.00563267	0.29899	46
REL	0.401234	0.00571707	0.300241	46
STYXL1	0.400855	0.00576727	0.300241	46
ERCC8	0.40012	0.00586571	0.300241	46
ZBTB20	0.399772	0.00591282	0.300505	46
SIGLEC1	0.398891	0.00603347	0.301127	46
GJB6	0.398536	0.00608271	0.301127	46
PTGFRN	0.398256	0.00612186	0.301127	46
PDHA1	0.398161	0.00613516	0.301127	46
ITSN1	0.397776	0.00618933	0.301538	46
EIF5A2	0.397002	0.00629972	0.301538	46
PMS2P3	0.396445	0.00637997	0.301538	46
C5AR2	0.39634	0.00639533	0.301538	46
BAD	0.396335	0.00639602	0.301538	46
OR2T4	0.394331	0.00669334	0.306885	46
BAIAP2	0.394243	0.0067066	0.306885	46
RAB3GAP2	0.394132	0.00672354	0.306885	46
TRPV3	0.392297	0.00700722	0.314849	46
WDR61	0.392154	0.00702984	0.314849	46
CASP6	0.391682	0.00710468	0.316225	46
FRMD6	0.390534	0.00728964	0.322454	46
RPL7	0.388538	0.00762114	0.333007	46
TMEM11	0.387342	0.00782598	0.339401	46
GNAI2	0.386632	0.00794982	0.339401	46
PIAS1	0.386315	0.00800564	0.339401	46
WNT6	0.385823	0.00809297	0.339401	46
CLINT1	0.385382	0.00817203	0.339401	46
ADCK5	0.385077	0.00822688	0.339401	46
ARL4D	0.384965	0.00824725	0.339401	46
LMX1A	0.38485	0.00826806	0.339401	46
STAMBPL1	0.384334	0.00836221	0.339401	46
CCDC171	0.384216	0.00838392	0.339401	46
C7	0.383923	0.00843805	0.339401	46
JPH2	0.383634	0.00849154	0.339401	46
RBP1	0.382864	0.0086358	0.339401	46
KAT5	0.382597	0.00868627	0.339401	46
FGF14	0.382198	0.00876218	0.339401	46
SPIB	0.381393	0.00891706	0.339401	46
CXCL2	0.380863	0.00902028	0.339401	46
MTNR1A	0.380589	0.00907414	0.339401	46
RPP40	0.380243	0.00914239	0.339401	46
GPR62	0.380162	0.00915856	0.339401	46
UHRF2	0.37956	0.00927867	0.339401	46
GAB1	0.379135	0.00936429	0.339401	46
CSMD3	0.378527	0.00948788	0.339401	46
ADRA2C	0.378479	0.00949777	0.339401	46
DAPK3	0.378471	0.00949931	0.339401	46
AMZ2P1	0.378404	0.00951312	0.339401	46
TNIP1	0.378206	0.00955379	0.339401	46
KERA	0.37815	0.00956534	0.339401	46
PPM1D	0.377791	0.00963947	0.339401	46
TM7SF3	0.377738	0.0096505	0.339401	46
FRY	0.377364	0.00972832	0.339401	46
RDH8	0.377351	0.00973107	0.339401	46
FOXO3	0.377114	0.00978086	0.339401	46
UBE2S	0.377099	0.00978396	0.339401	46
HTR2B	0.37683	0.00984046	0.339401	46
ADORA2B	0.376785	0.00984996	0.339401	46
PTPDC1	0.376769	0.00985335	0.339401	46
DLX6	0.376545	0.00990079	0.339401	46
PSG8	0.376335	0.0099455	0.339401	46
SQLE	0.376209	0.00997227	0.339401	46
MED26	0.376076	0.0100008	0.339401	46
FOXO1	0.375974	0.0100226	0.339401	46
PPEF2	0.375156	0.0101995	0.343143	46
DDX4	0.374902	0.0102549	0.343281	46
PSIP1	0.374481	0.0103473	0.343281	46
KMT5C	0.373129	0.0106488	0.349198	46
NUDT3	0.372641	0.0107596	0.349198	46
MAPK9	0.372413	0.0108116	0.349198	46
PDE11A	0.372073	0.0108897	0.349198	46
SOCS3	0.37182	0.0109481	0.349198	46
GPR84	0.371702	0.0109754	0.349198	46
ENDOV	0.371534	0.0110143	0.349198	46
SHB	0.371331	0.0110617	0.349198	46
TNFRSF1A	0.369821	0.0114189	0.35782	46
HOXD11	0.369756	0.0114347	0.35782	46
SOX2	0.368975	0.0116233	0.362142	46
DGKQ	0.368748	0.0116787	0.362291	46
S1PR1	0.368331	0.0117812	0.362597	46
FFAR1	0.368295	0.01179	0.362597	46
MAP4K2	0.367565	0.0119711	0.365042	46
MED22	0.367243	0.0120518	0.365805	46
MAPK7	0.366655	0.0122003	0.365805	46
HS3ST3B1	0.364891	0.0126551	0.374736	46
UBASH3A	0.363253	0.0130901	0.38137	46
CYP2J2	0.363246	0.013092	0.38137	46
AJAP1	0.362839	0.0132022	0.383024	46
MAP4K1	0.362536	0.0132845	0.383857	46
PPP1R12B	0.362245	0.0133642	0.384609	46
ATOH1	0.361203	0.0136527	0.390019	46
SLC35F3	0.361004	0.0137085	0.390019	46
ADH5	0.360478	0.0138565	0.390927	46
NACA4P	0.36027	0.0139155	0.391052	46
MLLT11	0.359657	0.0140906	0.393347	46
ADH1C	0.3596	0.0141069	0.393347	46
MINK1	0.358783	0.0143432	0.394444	46
KCNB1	0.35813	0.0145345	0.394501	46
SLN	0.358043	0.0145603	0.394501	46
CCR9	0.357919	0.0145968	0.394501	46
KAT6B	0.357816	0.0146274	0.394501	46
MS4A8	0.357164	0.0148218	0.39662	46
TNS2	0.357105	0.0148394	0.39662	46
CXCL8	0.356941	0.0148885	0.39662	46
BIN1	0.355756	0.0152487	0.403217	46
KCNJ11	0.355182	0.0154257	0.404716	46
PIM1	0.354786	0.0155488	0.405174	46
MGMT	0.354403	0.015669	0.405676	46
SLX4	0.354363	0.0156813	0.405676	46
SH2D2A	0.353352	0.016002	0.408402	46
MMP2	0.353222	0.0160435	0.408402	46
BET1	0.353086	0.0160873	0.408402	46
PHACTR1	0.352911	0.0161435	0.408402	46
CD14	0.352613	0.0162399	0.408402	46
FBXO8	0.352564	0.0162556	0.408402	46
GORASP2	0.352428	0.0162996	0.408402	46
LEO1	0.351843	0.0164907	0.410673	46
ZMYND12	0.351233	0.0166919	0.411618	46
GPR3	0.351163	0.0167152	0.411618	46
WDR46	0.350467	0.0169474	0.414014	46
KCTD18	0.349896	0.0171401	0.41636	46
EIF4A1	0.349161	0.0173907	0.418315	46
KCTD10	0.349146	0.0173958	0.418315	46
ACOXL	0.348394	0.0176554	0.421627	46
PHF21A	0.348355	0.0176689	0.421627	46
BCL10	0.348238	0.01771	0.421627	46
SUCLG1	0.347697	0.0178991	0.423362	46
PTPN1	0.347026	0.0181365	0.426119	46
LRRC15	0.346515	0.0183187	0.428994	46
CD1D	0.346214	0.0184269	0.429313	46
DCT	0.346144	0.0184522	0.429313	46
MAGEC2	0.345619	0.0186426	0.429413	46
ARHGAP36	0.344855	0.0189224	0.431649	46
FGF4	0.344714	0.0189742	0.431649	46
ASB4	0.344287	0.0191328	0.431712	46
RRAD	0.344077	0.0192108	0.431712	46
RAB27A	0.344058	0.019218	0.431712	46
RBFOX2	0.343517	0.0194211	0.434593	46
IL17RA	0.343393	0.0194675	0.434593	46
GPR68	0.342884	0.0196605	0.436413	46
JUP	0.342857	0.0196709	0.436413	46
INSL4	0.342288	0.0198886	0.437546	46
AVPR1B	0.342268	0.0198963	0.437546	46
HK3	0.341359	0.0202485	0.438481	46
RALGPS2	0.340877	0.0204372	0.438481	46
ASCL4	0.340406	0.020623	0.438702	46
KISS1R	0.340246	0.0206866	0.438702	46
TACR2	0.339971	0.0207961	0.438702	46
ALDH5A1	0.339922	0.0208157	0.438702	46
BRS3	0.339547	0.0209658	0.438702	46
SYTL4	0.339466	0.0209985	0.438702	46
HES3	0.338996	0.0211883	0.441381	46
S100A1	0.338834	0.0212538	0.441462	46
TSC22D3	0.337937	0.021621	0.445907	46
BARHL2	0.337747	0.0216997	0.445907	46
DUSP1	0.33717	0.0219393	0.445907	46
HNRNPC	0.33713	0.021956	0.445907	46
XRCC4	0.337101	0.0219683	0.445907	46
RBL2	0.336925	0.022042	0.445907	46
UBE2D4	0.336699	0.0221367	0.445907	46
WNK3	0.336244	0.0223286	0.445907	46
AXIN1	0.336197	0.0223488	0.445907	46
COL25A1	0.336186	0.0223535	0.445907	46
VWA1	0.335753	0.0225377	0.445907	46
RPL13	0.335706	0.0225577	0.445907	46
NAT8	0.33566	0.0225771	0.445907	46
ARF1	0.335565	0.0226179	0.445907	46
HIC1	0.335339	0.0227148	0.445907	46
TBX20	0.335272	0.0227437	0.445907	46
BTBD7	0.3352	0.0227745	0.445907	46
SYNJ2	0.334948	0.0228836	0.446822	46
SFMBT1	0.334556	0.0230534	0.447971	46
DOCK2	0.334524	0.0230674	0.447971	46
TRA2A	0.333933	0.023326	0.450965	46
ARHGEF18	0.333884	0.0233475	0.450965	46
EXO1	0.333464	0.0235328	0.452075	46
CYP51A1	0.333043	0.0237196	0.452075	46
OTUB1	0.332911	0.0237786	0.452075	46
RRM2B	0.332869	0.0237972	0.452075	46
CORO2B	0.332615	0.0239111	0.452075	46
SLC38A6	0.332587	0.0239238	0.452075	46
AGR2	0.332478	0.0239727	0.452075	46
ZBTB47	0.331876	0.0242448	0.452708	46
TMEM207	0.331797	0.0242807	0.452708	46
EPN2	0.331597	0.0243717	0.452708	46
CDK6	0.33152	0.0244064	0.452708	46
HDAC7	0.331245	0.0245326	0.452708	46
MBD3L1	0.330949	0.0246683	0.452708	46
TFDP2	0.330673	0.0247959	0.452708	46
RBM15	0.330586	0.0248361	0.452708	46
APC2	0.330571	0.024843	0.452708	46
TBK1	0.330468	0.0248907	0.452708	46
SPAG6	0.329602	0.0252951	0.457739	46
LYN	0.329233	0.0254692	0.459728	46
SYNJ1	0.328702	0.0257213	0.461582	46
GABPB1	0.328182	0.0259707	0.461582	46
GRK5	0.32806	0.0260292	0.461582	46
P2RX5-TAX1BP3	0.327973	0.026071	0.461582	46
RASAL3	0.327923	0.026095	0.461582	46
L3MBTL4	0.32789	0.0261113	0.461582	46
TCEAL1	0.327675	0.0262149	0.461582	46
DMRT3	0.327673	0.026216	0.461582	46
GIT1	0.327078	0.0265055	0.464253	46
DYRK3	0.326903	0.0265912	0.464253	46
PTGES	0.326333	0.0268721	0.464253	46
WNT5A	0.325931	0.0270716	0.464253	46
RHOBTB1	0.325656	0.0272085	0.464253	46
TINF2	0.325401	0.0273365	0.464253	46
MAGEA12	0.325391	0.0273412	0.464253	46
CCN2	0.325377	0.0273486	0.464253	46
GTPBP8	0.325316	0.027379	0.464253	46
P2RY8	0.325182	0.0274465	0.464253	46
KCNG4	0.3251	0.0274876	0.464253	46
RASL10A	0.325058	0.0275088	0.464253	46
MEF2B	0.324996	0.02754	0.464253	46
SCN2B	0.324784	0.0276475	0.464253	46
MCOLN2	0.324752	0.0276634	0.464253	46
STAMBP	0.32437	0.0278575	0.46516	46
GTF2IRD2	0.324224	0.027932	0.46516	46
RABEP1	0.32422	0.027934	0.46516	46
MIB1	0.324091	0.028	0.46516	46
FERD3L	0.323942	0.0280767	0.46516	46
CNGA1	0.323572	0.028267	0.46516	46
AMHR2	0.323287	0.0284143	0.46516	46
MRGPRX3	0.323251	0.0284328	0.46516	46
TNFSF13	0.323195	0.0284619	0.46516	46
ZZZ3	0.322845	0.0286439	0.465783	46
RUFY1	0.322707	0.0287162	0.465783	46
SOAT1	0.322562	0.0287922	0.465783	46
ACACB	0.322063	0.0290543	0.465783	46
TERF1	0.321933	0.0291228	0.465783	46
CNBD1	0.321823	0.0291812	0.465783	46
STARD8	0.32176	0.0292146	0.465783	46
C5AR1	0.321741	0.0292249	0.465783	46
MC4R	0.321286	0.0294666	0.465783	46
CLDN1	0.32108	0.0295772	0.465783	46
COPS5	0.320964	0.0296394	0.465783	46
TM4SF4	0.320833	0.0297095	0.465783	46
SCYL3	0.320625	0.0298218	0.465783	46
AFF4	0.320534	0.0298706	0.465783	46
SERPINH1	0.320177	0.0300642	0.465783	46
STK35	0.320168	0.0300687	0.465783	46
AGAP3	0.320083	0.0301152	0.465783	46
SLC2A1	0.320073	0.0301203	0.465783	46
DECR2	0.319671	0.0303398	0.465829	46
SPTLC3	0.319639	0.0303576	0.465829	46
SFTPD	0.319307	0.0305397	0.467478	46
DDX56	0.319088	0.0306601	0.467478	46
RORC	0.319067	0.0306716	0.467478	46
TTC37	0.318969	0.030726	0.467478	46
ATP9A	0.318538	0.0309648	0.470114	46
FUS	0.318163	0.0311742	0.471694	46
PRKD2	0.318097	0.0312112	0.471694	46
CBFA2T2	0.317806	0.0313744	0.471694	46
MYF6	0.317764	0.031398	0.471694	46
ZBTB45	0.317583	0.0315001	0.472238	46
ASCL2	0.317337	0.031639	0.4724	46
PFKM	0.317331	0.0316427	0.4724	46
ALOX5	0.317107	0.0317701	0.473314	46
USP25	0.316484	0.0321252	0.47598	46
AMBP	0.315947	0.0324346	0.476978	46
RCOR1	0.315945	0.0324357	0.476978	46
MAT1A	0.315866	0.0324819	0.476978	46
TMEM63B	0.315694	0.0325815	0.477077	46
STOX1	0.315624	0.0326218	0.477077	46
HS3ST2	0.315137	0.0329061	0.480255	46
STKLD1	0.314903	0.0330432	0.480546	46
OMD	0.314713	0.0331546	0.480546	46
RIPK4	0.314639	0.0331983	0.480546	46
H1-3	0.314532	0.0332613	0.480546	46
CA4	0.314327	0.0333828	0.48133	46
BRD7	0.314109	0.0335121	0.482225	46
ARHGAP32	0.313866	0.0336565	0.482467	46
NR3C2	0.31349	0.0338814	0.483653	46
GJB4	0.312832	0.0342777	0.486074	46
UBL7	0.312699	0.0343582	0.486074	46
MDM4	0.312273	0.0346176	0.487306	46
CKMT2	0.312084	0.0347327	0.487306	46
RAB9B	0.311925	0.0348301	0.487306	46
GPR39	0.311857	0.034872	0.487306	46
NLRP3	0.311768	0.0349269	0.487306	46
ABCA3	0.311698	0.0349697	0.487306	46
FANCM	0.311376	0.0351681	0.487306	46
GOT2	0.311357	0.0351799	0.487306	46
SEMA3C	0.310796	0.0355287	0.487306	46
COL16A1	0.310629	0.0356327	0.487306	46
PAX7	0.310583	0.0356614	0.487306	46
ANK2	0.310552	0.0356809	0.487306	46
FGD5	0.310504	0.0357106	0.487306	46
DLX1	0.310468	0.0357332	0.487306	46
SERPINA7	0.310467	0.0357342	0.487306	46
PTGS2	0.310392	0.035781	0.487306	46
TJP1	0.310194	0.0359053	0.487306	46
VEGFB	0.309688	0.0362248	0.48854	46
PAX3	0.309448	0.036377	0.48854	46
RUNX2	0.309189	0.0365416	0.48854	46
GPR173	0.308555	0.0369479	0.492135	46
NET1	0.308268	0.0371333	0.493301	46
EGLN1	0.308206	0.0371731	0.493301	46
FMOD	0.308099	0.0372424	0.493307	46
RAB5A	0.307928	0.0373536	0.493867	46
ZFHX3	0.307747	0.0374716	0.493881	46
INA	0.307587	0.037576	0.493881	46
KIAA0100	0.3075	0.0376322	0.493881	46
ECM2	0.307426	0.0376808	0.493881	46
KIF19	0.307398	0.0376992	0.493881	46
RAB6D	0.307034	0.0379381	0.494892	46
MYCL	0.307011	0.0379533	0.494892	46
MED9	0.306965	0.0379837	0.494892	46
KCNA7	0.306248	0.0384578	0.49809	46
PPM1G	0.306134	0.0385337	0.49809	46
F11R	0.30607	0.0385766	0.49809	46
WNT4	0.305932	0.0386688	0.498383	46
GBX2	0.305807	0.0387526	0.498566	46
BPGM	0.304961	0.0393221	0.499325	46
PLXNA4	0.304852	0.039396	0.499325	46
WDR19	0.304702	0.0394981	0.499325	46
CABP1	0.304687	0.0395084	0.499325	46
TM9SF2	0.304017	0.0399661	0.500268	46
TBX1	0.303935	0.0400226	0.500268	46
NTN1	0.303698	0.0401855	0.500268	46
CRAT	0.303687	0.040193	0.500268	46
OR2T2	0.303651	0.0402177	0.500268	46
KCNIP4	0.303448	0.0403581	0.500268	46
DIPK1B	0.303303	0.0404591	0.500268	46
CFL2	0.303294	0.0404647	0.500268	46
NTNG1	0.303257	0.0404906	0.500268	46
RHOF	0.303137	0.0405739	0.500392	46
KMT2B	0.302979	0.0406839	0.500392	46
BTNL9	0.302784	0.0408203	0.500392	46
SP100	0.302506	0.0410148	0.500392	46
PLXNB2	0.302434	0.041065	0.500392	46
TNKS	0.302369	0.0411109	0.500392	46
TBC1D22A	0.302238	0.0412027	0.500392	46
TTC7A	0.302145	0.0412687	0.500392	46
MDH2	0.301775	0.0415298	0.502707	46
SEMA7A	0.301573	0.0416732	0.502735	46
ACKR2	0.301319	0.0418537	0.502735	46
DSG2	0.301237	0.0419123	0.502735	46
SRSF4	0.301135	0.0419857	0.502735	46
PHF8	0.300957	0.0421127	0.502735	46
MATN1	0.30094	0.0421253	0.502735	46
HIP1	0.300886	0.0421635	0.502735	46
ATF4	0.300619	0.0423554	0.503695	46
CALM3	0.300481	0.0424549	0.503695	46
POLDIP2	0.299882	0.042889	0.506593	46
MAP3K10	0.299318	0.043301	0.506991	46
ZKSCAN4	0.299182	0.0434006	0.506991	46
APLP2	0.299128	0.0434402	0.506991	46
ARL17B	0.298673	0.043776	0.507505	46
SNX31	0.298478	0.0439199	0.507505	46
MED21	0.29841	0.0439705	0.507505	46
F13A1	0.298327	0.044032	0.507505	46
GALR3	0.298292	0.0440582	0.507505	46
ALDH1L2	0.298239	0.0440981	0.507505	46
NUDT8	0.298113	0.0441913	0.507505	46
GJA9	0.298112	0.0441924	0.507505	46
H2BC15	0.297619	0.0445615	0.510108	46
DPY30	0.297375	0.0447447	0.511388	46
LDHA	0.296931	0.04508	0.512695	46
RBM11	0.296925	0.0450845	0.512695	46
ZNF521	0.296813	0.0451692	0.512695	46
KCNN1	0.296677	0.0452725	0.512695	46
CUX2	0.296563	0.0453597	0.512695	46
RUFY3	0.296386	0.0454943	0.512695	46
GLRA3	0.296229	0.0456145	0.512695	46
HPCAL4	0.295994	0.0457946	0.512695	46
AIFM3	0.295914	0.0458557	0.512695	46
PAQR8	0.295846	0.045908	0.512695	46
HNF4G	0.295713	0.0460102	0.512695	46
HAVCR1	0.295703	0.0460183	0.512695	46
ABCA13	0.29566	0.0460514	0.512695	46
SH3BP1	0.295589	0.0461061	0.512695	46
SNAPC4	0.295223	0.0463886	0.512695	46
GTF2IRD1	0.295106	0.0464794	0.512695	46
ARF5	0.295098	0.046486	0.512695	46
STK38L	0.295082	0.0464985	0.512695	46
SOCS1	0.294925	0.0466202	0.512695	46
LRG1	0.294594	0.046879	0.512695	46
HDGFL2	0.294541	0.0469203	0.512695	46
RBM46	0.294215	0.0471761	0.512695	46
ASAP3	0.293965	0.0473731	0.512695	46
PIK3R4	0.293707	0.0475768	0.512695	46
GABRB3	0.293624	0.0476425	0.512695	46
HNF1B	0.293392	0.0478266	0.512695	46
SLC34A1	0.29333	0.0478758	0.512695	46
DDX5	0.293212	0.0479696	0.512695	46
ISY1-RAB43	0.293206	0.0479745	0.512695	46
HTR3B	0.293202	0.0479773	0.512695	46
H1-6	0.292772	0.0483211	0.512695	46
IL2RB	0.292752	0.0483373	0.512695	46
FEM1A	0.292693	0.0483845	0.512695	46
S1PR4	0.292673	0.0484005	0.512695	46
NDST4	0.292421	0.0486033	0.512695	46
FANCA	0.29235	0.0486601	0.512695	46
PAK4	0.292283	0.0487147	0.512695	46
QPCT	0.292248	0.0487425	0.512695	46
NPY2R	0.29207	0.048887	0.512695	46
PDE5A	0.292044	0.0489074	0.512695	46
PEMT	0.291959	0.0489763	0.512695	46
PACSIN2	0.291927	0.0490025	0.512695	46
HAND1	0.291903	0.0490222	0.512695	46
MMP20	0.291714	0.0491755	0.512695	46
GPR25	0.291408	0.0494248	0.512695	46
GADD45A	0.291325	0.0494923	0.512695	46
PARP3	0.291309	0.0495058	0.512695	46
PKP4	0.291088	0.0496863	0.512695	46
KDM4C	0.290959	0.0497926	0.512695	46
SDC4	0.290773	0.0499453	0.512695	46
ING3	-0.29082	0.0499065	0.512695	46
APTX	-0.291389	0.0494402	0.512695	46
ARHGAP24	-0.291427	0.0494093	0.512695	46
PARP6	-0.29168	0.0492031	0.512695	46
SH2D4A	-0.291751	0.0491455	0.512695	46
POLD2	-0.29235	0.0486601	0.512695	46
RAB8B	-0.292391	0.0486276	0.512695	46
GRIK5	-0.29245	0.0485796	0.512695	46
UBE2Q2	-0.293152	0.0480178	0.512695	46
NKAIN4	-0.293306	0.0478948	0.512695	46
PDE4C	-0.293527	0.0477193	0.512695	46
NFATC1	-0.293561	0.0476924	0.512695	46
KIF20B	-0.293586	0.0476724	0.512695	46
CBX1	-0.294502	0.0469505	0.512695	46
GNAI1	-0.294626	0.0468537	0.512695	46
PSMC5	-0.295194	0.0464115	0.512695	46
PTK2	-0.295596	0.0461003	0.512695	46
SFRP1	-0.296691	0.0452622	0.512695	46
DHX29	-0.297826	0.0444059	0.50914	46
SNRPF	-0.298124	0.0441838	0.507505	46
ABCB7	-0.298239	0.0440975	0.507505	46
CORO1B	-0.299257	0.0433459	0.506991	46
C1S	-0.299297	0.043316	0.506991	46
DAZL	-0.299491	0.0431745	0.506991	46
KMT5A	-0.299586	0.0431048	0.506991	46
CES2	-0.299852	0.0429112	0.506593	46
WDR86	-0.300374	0.0425322	0.503778	46
RGL4	-0.300566	0.0423937	0.503695	46
UBL5	-0.301056	0.0420419	0.502735	46
MUC4	-0.301115	0.0419996	0.502735	46
RAB43	-0.302188	0.0412379	0.500392	46
C11orf24	-0.302423	0.0410728	0.500392	46
SLC23A2	-0.30273	0.0408581	0.500392	46
CACNA1B	-0.303613	0.040244	0.500268	46
TAS1R2	-0.303851	0.0400805	0.500268	46
RFC3	-0.304005	0.039974	0.500268	46
NDN	-0.304426	0.0396863	0.500268	46
FABP2	-0.304729	0.0394794	0.499325	46
SIGLEC12	-0.304942	0.0393354	0.499325	46
MYH6	-0.305267	0.0391156	0.499325	46
VSIG10	-0.305309	0.0390869	0.499325	46
TAAR2	-0.305333	0.0390708	0.499325	46
SSX8P	-0.3054	0.0390259	0.499325	46
DUSP27	-0.306132	0.0385356	0.49809	46
TRIM51	-0.306299	0.0384239	0.49809	46
EXOC2	-0.309075	0.0366147	0.488605	46
NAA15	-0.309208	0.0365296	0.48854	46
CHST6	-0.309368	0.0364277	0.48854	46
PRSS12	-0.309383	0.0364184	0.48854	46
KMT2C	-0.309839	0.0361294	0.488496	46
VLDLR	-0.309997	0.0360296	0.488069	46
GNG12	-0.310206	0.0358976	0.487306	46
CCNT1	-0.310796	0.0355285	0.487306	46
CKB	-0.311074	0.0353552	0.487306	46
PCCA	-0.312001	0.0347835	0.487306	46
WDR49	-0.312647	0.0343901	0.486074	46
RAB27B	-0.312944	0.0342098	0.486074	46
PHF10	-0.312968	0.0341954	0.486074	46
RECQL	-0.313696	0.033758	0.482854	46
TAAR1	-0.313854	0.0336636	0.482467	46
CD80	-0.314543	0.0332549	0.480546	46
KNL1	-0.315904	0.0324595	0.476978	46
GPR162	-0.316444	0.0321483	0.47598	46
ANAPC5	-0.316972	0.0318466	0.47347	46
PPP3R2	-0.317914	0.031314	0.471694	46
CDC14B	-0.319798	0.0302702	0.465829	46
KYAT3	-0.320001	0.0301595	0.465783	46
SMARCD2	-0.320393	0.0299468	0.465783	46
ANO1	-0.320486	0.0298965	0.465783	46
RDH16	-0.320908	0.0296694	0.465783	46
NCBP2	-0.321077	0.0295789	0.465783	46
TRAK2	-0.321915	0.0291324	0.465783	46
CAMK1G	-0.321929	0.0291254	0.465783	46
RERG	-0.323129	0.0284964	0.46516	46
SIRT4	-0.323213	0.0284526	0.46516	46
DUSP23	-0.32377	0.0281649	0.46516	46
CA1	-0.324938	0.0275696	0.464253	46
CNOT6	-0.326227	0.0269245	0.464253	46
GALK2	-0.326275	0.0269008	0.464253	46
ENDOG	-0.326283	0.026897	0.464253	46
NFYA	-0.32646	0.0268095	0.464253	46
MGAT1	-0.327891	0.0261104	0.461582	46
CYP2D7	-0.32826	0.0259328	0.461582	46
LAMA5	-0.329654	0.0252708	0.457739	46
IGSF11	-0.330779	0.0247467	0.452708	46
CAPN2	-0.330931	0.0246766	0.452708	46
GPR22	-0.331242	0.0245337	0.452708	46
PORCN	-0.331715	0.0243177	0.452708	46
NRK	-0.332537	0.023946	0.452075	46
CCR1	-0.333599	0.023473	0.452075	46
MPP5	-0.335401	0.0226883	0.445907	46
ZMYM2	-0.336213	0.0223418	0.445907	46
SLC26A3	-0.336757	0.0221122	0.445907	46
SERPINB4	-0.337266	0.0218992	0.445907	46
INPP5D	-0.339767	0.0208778	0.438702	46
S1PR2	-0.339817	0.0208576	0.438702	46
TBXT	-0.340256	0.0206827	0.438702	46
CBLC	-0.341004	0.0203872	0.438481	46
GPR45	-0.341029	0.0203775	0.438481	46
CDC6	-0.341045	0.020371	0.438481	46
SH3RF1	-0.34152	0.0201855	0.438481	46
NCF1C	-0.341889	0.0200426	0.437881	46
KCNA1	-0.341911	0.0200339	0.437881	46
DDX59	-0.342245	0.0199051	0.437546	46
HDAC1	-0.344307	0.0191252	0.431712	46
PTGER2	-0.344765	0.0189557	0.431649	46
TUBE1	-0.345472	0.0186962	0.429413	46
CAPN9	-0.345503	0.0186848	0.429413	46
ENG	-0.34576	0.0185915	0.429413	46
POTEG	-0.347253	0.018056	0.425622	46
CRIM1	-0.347692	0.017901	0.423362	46
VCP	-0.349435	0.0172969	0.418315	46
MSI2	-0.350353	0.0169858	0.414014	46
GSTA7P	-0.350885	0.0168074	0.412472	46
DSC2	-0.351626	0.0165622	0.410673	46
PDE12	-0.351647	0.0165551	0.410673	46
CORO6	-0.353078	0.0160898	0.408402	46
ADGRB3	-0.353634	0.015912	0.408402	46
EPAS1	-0.355024	0.0154748	0.404716	46
RFC1	-0.355473	0.0153359	0.404033	46
SERPINA5	-0.355795	0.0152367	0.403217	46
PTPRZ1	-0.357761	0.0146438	0.394501	46
EIF4A3	-0.358704	0.0143664	0.394444	46
RNPS1	-0.358907	0.0143071	0.394444	46
MED12L	-0.359347	0.0141796	0.393842	46
MAS1	-0.36052	0.0138448	0.390927	46
AGFG2	-0.360979	0.0137154	0.390019	46
PARP16	-0.363816	0.0129391	0.380007	46
PSG1	-0.363911	0.0129139	0.380007	46
RAB6A	-0.365623	0.0124646	0.370628	46
PIP4P2	-0.366104	0.0123406	0.36847	46
MYO3B	-0.366824	0.0121573	0.365805	46
SRR	-0.366951	0.0121253	0.365805	46
KPNB1	-0.368091	0.0118403	0.362597	46
XPA	-0.371932	0.0109223	0.349198	46
RBM25	-0.37263	0.0107621	0.349198	46
TAB2	-0.373213	0.0106299	0.349198	46
CES1P1	-0.374664	0.0103069	0.343281	46
NR1D1	-0.375889	0.0100409	0.339401	46
PIK3R3	-0.376624	0.00988408	0.339401	46
FOXD4L6	-0.377346	0.00973217	0.339401	46
POLA1	-0.378283	0.00953787	0.339401	46
MAGED1	-0.385414	0.0081662	0.339401	46
ACTRT3	-0.386204	0.00802529	0.339401	46
BTF3L4	-0.390019	0.007374	0.324185	46
KIF3A	-0.393691	0.00679083	0.307994	46
HPD	-0.394653	0.00664481	0.306885	46
NGEF	-0.394956	0.00659931	0.306885	46
KTN1	-0.396516	0.00636973	0.301538	46
TLR8	-0.398712	0.00605835	0.301127	46
BUB1B	-0.40023	0.00585085	0.300241	46
ARHGAP21	-0.400588	0.00580282	0.300241	46
GRID2	-0.402629	0.00553561	0.296031	46
HNRNPUL2-BSCL2	-0.403689	0.005401	0.291859	46
GVQW3	-0.404656	0.00528089	0.291859	46
NCKIPSD	-0.405655	0.00515907	0.288827	46
NRP2	-0.406804	0.00502207	0.287905	46
CXCL3	-0.406806	0.00502184	0.287905	46
MTHFR	-0.407239	0.00497105	0.287905	46
PLXNB3	-0.409717	0.00468893	0.287905	46
FCRLA	-0.410212	0.00463431	0.287905	46
NXF1	-0.412118	0.00442898	0.287905	46
PSMD12	-0.412645	0.00437367	0.287905	46
GPR37	-0.415399	0.00409422	0.287639	46
DECR1	-0.424954	0.00324217	0.268334	46
PARP10	-0.427707	0.0030276	0.259985	46
AKR1E2	-0.444508	0.00196878	0.23794	46
IK	-0.448425	0.00177525	0.235583	46
PMS2P7	-0.452836	0.00157766	0.217414	46
POLR2B	-0.456228	0.00143927	0.20526	46
PRKCI	-0.45846	0.00135422	0.20526	46
TST	-0.461806	0.00123506	0.204684	46
FARP2	-0.465768	0.00110612	0.198161	46
NOS1	-0.481864	0.000697046	0.156095	46
GATA6	-0.482937	0.000675382	0.156095	46
NAA20	-0.486083	0.00061526	0.155398	46
RPRD1A	-0.494849	0.000472275	0.135373	46
KLK10	-0.49704	0.000441584	0.13185	46
PDGFRA	-0.500968	0.000390998	0.13185	46
PRDM16	-0.508621	0.000307187	0.13185	46

## Sheet: ST3
Supplementary Table 3. Dependency Scores (CERES) and Rank of RET and ZBTB7A in Cancer Cell Lines with SCN Scores
DepMap_ID	Cell Line	SCN score	RET Dependency Score (CERES)	ZBTB7A Dependency Score (CERES)	RET Dependency Rank	ZBTB7A Dependency Rank
ACH-000514	NCIH1092	3.81078	-0.0775193	-0.357585	410	364
ACH-000431	NCIH1694	3.35667	-0.215199	-0.264049	164	434
ACH-000695	CORL47	3.31033	0.125172	-0.132473	508	495
ACH-000257	CORL279	3.17383	0.00171584	-0.233668	473	455
ACH-000290	NCIH209	3.15746	-0.121529	-0.243663	354	449
ACH-000227	KPNYN	2.93135	-0.0646854	-0.223703	425	459
ACH-000310	IMR32	2.89822	-0.0107319	-0.403676	469	315
ACH-000259	KELLY	2.88082	-0.100433	-0.355677	375	366
ACH-000099	SIMA	2.83031	-0.215151	-0.463685	165	268
ACH-000800	NCIH446	2.75939	-0.359231	-0.249224	38	444
ACH-000355	NCIH82	2.70771	0.0393586	-0.218373	487	465
ACH-000366	SKNDZ	2.69217	-0.334029	-0.35917	51	362
ACH-000187	CORL311	2.68293	0.0370772	-0.318311	486	396
ACH-000312	SKNBE2	2.63924	-0.0467308	-0.337257	439	380
ACH-000341	SKNFI	2.54217	-0.629155	-0.689462	5	89
ACH-000078	MHHNB11	2.51546	-0.104115	-0.25153	373	442
ACH-000767	NCIH526	2.45945	0.0361802	-0.266329	485	433
ACH-000980	NCIH1155	2.40027	-0.142146	-0.335295	313	384
ACH-000790	SHP77	2.30736	-0.188883	-0.473181	210	255
ACH-000804	NB1	2.0113	-0.166175	-0.502925	253	229
ACH-000087	SKES1	1.83819	-0.0435076	-0.276203	442	424
ACH-000055	D283MED	1.76138	-0.303587	-0.377613	80	344
ACH-000041	RDES	1.67496	-0.07241	-0.353928	415	370
ACH-000639	NCIH211	1.53295	-0.156459	-0.65425	281	107
ACH-000698	DMS53	1.52867	0.0797293	-0.538341	498	195
ACH-000039	SKNMC	1.41557	-0.167957	-0.380702	246	338
ACH-000866	NCIH1048	1.39916	-0.196114	-0.217223	199	466
ACH-000015	NCIH1581	1.34722	-0.209111	-0.555619	174	177
ACH-000292	NCIH841	1.33623	-0.486875	-0.594347	15	150
ACH-000424	TC71	1.30848	-0.48483	-0.419667	17	302
ACH-000048	TOV112D	1.27733	-0.466725	-0.5629	19	171
ACH-000995	JURKAT	1.26751	-0.166973	-0.464058	250	266
ACH-000221	SNU398	1.25844	-0.278861	-0.512026	100	216
ACH-000343	NCIH522	1.25655	-0.358501	-0.548089	39	187
ACH-000052	A673	1.21454	-0.148248	-0.523214	299	207
ACH-000395	NCIH520	1.18898	-0.154642	-0.716737	285	74
ACH-000978	EN	1.17692	0.0902057	-0.674949	503	99
ACH-000334	DB	1.13225	-0.399604	-0.987857	28	9
ACH-000202	COLO320	1.11459	-0.193874	-0.914334	200	12
ACH-000260	SKNAS	1.10522	-0.161854	-0.368042	267	358
ACH-000937	PF382	1.1025	-0.313603	-0.288968	67	412
ACH-000151	JM1	1.08436	-0.203207	-0.0683055	185	507
ACH-000847	HGC27	1.04675	-0.420803	-0.472963	24	256
ACH-000953	SUPT1	1.04042	-0.182187	-0.315617	222	398
ACH-000391	MHHES1	1.03696	0.0816405	-0.576714	501	158
ACH-000491	NCIH716	1.03108	-0.334518	-0.441693	50	289
ACH-000622	KNS42	1.02656	-0.362782	-0.50702	35	224
ACH-000115	VCAP	1.004	-0.301906	-0.783731	81	45
ACH-000657	A2780	0.987055	-0.186067	-0.433915	212	293
ACH-000123	COV434	0.963391	-0.192307	-0.549585	204	183
ACH-000769	LK2	0.959316	-0.09223	-0.196539	388	475
ACH-000120	CHP212	0.957992	-0.0223083	-0.256745	462	438
ACH-000853	NCIH661	0.949286	-0.450172	-0.596573	20	149
ACH-000258	DU4475	0.946406	-0.529151	-0.679246	12	96
ACH-000169	RD	0.924693	-0.157215	-0.209282	278	470
ACH-000588	KMS26	0.912848	-0.234588	-0.33537	139	383
ACH-000714	KMS11	0.889859	-0.235995	-0.651214	136	110
ACH-000096	G401	0.876021	0.134226	-0.378454	510	341
ACH-000938	NALM6	0.853477	-0.129624	-0.251633	335	441
ACH-000889	KMM1	0.817536	-0.228189	-0.266864	147	432
ACH-000960	REH	0.811912	-0.0804184	-0.336235	409	382
ACH-000402	BL70	0.804637	-0.569588	-0.286774	9	415
ACH-000607	KYM1	0.780681	-0.0894357	-0.424166	392	299
ACH-000315	KARPAS422	0.762233	-0.322829	-0.851331	59	25
ACH-000746	GSS	0.750743	-0.0816207	-0.76688	406	49
ACH-000183	L363	0.749477	-0.307233	-0.605064	75	142
ACH-000702	L1236	0.744308	-0.14622	-0.2264	304	457
ACH-000365	SUDHL4	0.71252	-0.218905	-0.539749	158	192
ACH-000370	SNU626	0.689354	0.0677888	-0.238621	496	450
ACH-000583	MC116	0.680012	-0.0155081	-0.111515	467	500
ACH-000363	SKMM2	0.677137	-0.117194	-0.511835	357	217
ACH-000024	OPM2	0.659917	-0.0400322	-0.189481	445	477
ACH-000914	HT	0.654121	-0.266247	-0.493398	113	237
ACH-000947	OVK18	0.645251	-0.0365129	-0.498473	449	233
ACH-000364	U2OS	0.643153	-0.178852	-0.356707	226	365
ACH-000763	MM1S	0.6355	-0.190373	-0.0391286	208	512
ACH-000833	RH30	0.624153	-0.184467	-0.458479	216	275
ACH-000541	KMS34	0.622226	-0.029615	-0.508556	454	221
ACH-000782	SEM	0.617832	-8.02331e-05	-0.738864	472	61
ACH-000005	HEL9217	0.604112	-0.257479	-0.17155	116	481
ACH-000204	LP1	0.599746	0.169044	-0.45919	515	272
ACH-000801	HS936T	0.573552	-0.184549	-0.336952	215	381
ACH-000799	HS695T	0.563415	-0.162362	-0.375036	263	347
ACH-000821	EJM	0.561718	-0.134179	-0.654182	326	108
ACH-000621	MDAMB157	0.531117	-0.130855	-0.225281	334	458
ACH-000004	HEL	0.530456	0.0461475	-0.275076	489	426
ACH-000653	JJN3	0.520268	-0.151373	-0.0768361	291	506
ACH-000570	YKG1	0.514617	-0.230939	-0.442107	143	288
ACH-000271	SUDHL10	0.514482	-0.314382	-0.451152	66	280
ACH-000076	NCO2	0.510722	-0.125289	-0.043356	344	511
ACH-000654	RAJI	0.509574	-0.160796	-0.371806	271	354
ACH-000211	DAOY	0.507697	-0.294956	-0.143207	86	490
ACH-000326	JURLMK1	0.506776	-0.116245	-0.626596	359	127
ACH-000697	A3KAW	0.505399	-0.235049	-0.495572	137	235
ACH-000510	NCIH1299	0.485234	-0.288272	-0.385154	94	337
ACH-000775	NCIH727	0.473777	-0.0759805	-0.398744	411	322
ACH-000263	KASUMI1	0.466692	-0.482786	-0.459092	18	273
ACH-000576	KMS27	0.460474	-0.0846671	-0.387081	400	333
ACH-000551	K562	0.460457	-0.533326	-0.514677	11	213
ACH-000838	AMO1	0.453383	-0.157343	-0.223411	277	460
ACH-000410	SAOS2	0.451199	-0.183167	-0.593012	220	151
ACH-000873	KYSE270	0.443482	-0.210653	-0.517767	173	211
ACH-000805	COLO679	0.433897	0.00579127	-0.530031	474	201
ACH-000829	HUNS1	0.432378	-0.297192	-0.726146	85	66
ACH-000304	WM115	0.415493	0.197269	-0.464014	518	267
ACH-000426	KMS20	0.413631	-0.0233708	-0.404318	460	314
ACH-000232	U251MG	0.410566	-0.211407	-0.683535	171	92
ACH-000082	G292CLONEA141B1	0.404245	-0.15514	-0.848024	283	26
ACH-000961	ISHIKAWAHERAKLIO02ER	0.403738	-0.0944063	-0.468748	385	261
ACH-000464	CAS1	0.403282	0.0653982	-0.851591	495	24
ACH-000747	NCIH1703	0.403151	-0.274282	-0.519131	102	209
ACH-000387	TF1	0.401116	-0.0494236	-0.544658	437	189
ACH-000817	RPMI8226	0.388098	-0.362144	-0.26404	36	435
ACH-000932	SNU1	0.386823	-0.00184012	-0.623764	471	129
ACH-000623	SNU201	0.382363	-0.181159	-0.448139	223	282
ACH-000487	F36P	0.376537	-0.234448	-0.150691	140	487
ACH-000074	KU812	0.371289	-0.109474	-0.891659	364	16
ACH-000146	THP1	0.3677	-0.149161	-0.093362	294	503
ACH-000579	UACC257	0.337742	-0.0480944	-0.133573	438	493
ACH-000375	G402	0.337104	-0.200136	-0.886627	192	18
ACH-000450	MELHO	0.336525	-0.0817305	-0.475717	405	253
ACH-000604	KYO1	0.330623	-0.096477	-0.475558	382	254
ACH-000404	K029AX	0.328927	-0.0626555	-0.538247	428	196
ACH-000939	SKUT1	0.328734	-0.291938	-0.399188	90	321
ACH-000900	NCIH23	0.327059	-0.165473	-0.737635	259	63
ACH-000756	GI1	0.319165	-0.203444	-0.760138	184	52
ACH-000167	KE97	0.318418	-0.305887	-0.319554	77	394
ACH-000405	MEC1	0.309133	-0.24728	-0.610164	126	139
ACH-000483	SNU182	0.308905	-0.0596296	-0.233631	430	456
ACH-000274	HS852T	0.293198	-0.168281	-0.822012	245	32
ACH-000425	UACC62	0.291249	-0.139394	-0.137137	318	492
ACH-000592	TM31	0.270909	-0.208031	-0.459867	175	270
ACH-000406	U937	0.269159	-0.148867	-0.452097	296	279
ACH-000770	P31FUJ	0.265416	-0.22904	-0.182038	145	480
ACH-000661	WM1799	0.264535	0.0280197	-0.482818	482	245
ACH-000013	ONCODG1	0.260413	-0.138876	-0.289859	321	410
ACH-000504	SNB75	0.26026	-0.0679251	-0.287357	423	414
ACH-000784	KYSE70	0.258486	-0.139208	-0.277931	319	423
ACH-000256	COV318	0.254731	0.0628116	-0.309046	492	402
ACH-000111	HCC1187	0.243747	-0.326662	-0.14633	57	489
ACH-000265	KP4	0.243319	-0.173424	-0.378546	235	340
ACH-000848	JHH7	0.239929	-0.206648	-0.717733	178	73
ACH-000655	SF268	0.239808	-0.247953	-0.417974	125	303
ACH-000045	MV411	0.237535	-0.123485	-0.694026	349	84
ACH-000219	A375	0.237135	-0.367242	-0.152391	34	486
ACH-000783	CAMA1	0.235439	-0.0859723	-0.377517	399	345
ACH-000294	NB4	0.226762	0.0815119	-0.482596	500	246
ACH-000352	HCC1428	0.221792	-0.0314467	-0.471405	452	259
ACH-000983	KCL22	0.221131	-0.288279	-0.252238	93	440
ACH-000856	CAL51	0.220249	-0.104932	-0.606412	372	141
ACH-000477	MALME3M	0.219951	-0.229903	-0.429718	144	297
ACH-000198	EOL1	0.219196	-0.184454	-0.750929	217	55
ACH-000915	IPC298	0.214442	-0.120594	-0.403344	355	316
ACH-000683	SNU503	0.214164	-0.165676	-0.343433	255	376
ACH-000882	IGR1	0.208807	-0.30863	-0.56838	72	162
ACH-001239	WM2664	0.208549	-0.202227	-0.713031	189	75
ACH-000362	MOLM13	0.207547	-0.163177	-0.442898	261	287
ACH-000580	C32	0.205551	0.155805	-0.784712	514	43
ACH-000116	OAW28	0.204618	-0.0450317	-0.409344	441	308
ACH-000244	DKMG	0.200806	0.232052	-0.765138	519	50
ACH-000899	WM88	0.199191	0.126705	-0.500242	509	232
ACH-000823	KYSE140	0.197364	-0.211978	-0.220616	170	462
ACH-000389	H4	0.19693	-0.162889	-0.337501	262	378
ACH-000407	SNU685	0.196855	-0.201167	-0.16221	190	484
ACH-000322	HT144	0.183129	-0.139671	-0.37437	317	348
ACH-000765	WM983B	0.179389	-0.314489	-0.372141	65	353
ACH-000295	EM2	0.175718	-0.256015	-0.395033	117	326
ACH-000231	KALS1	0.173754	-0.147461	-0.0668445	301	508
ACH-000881	MELJUSO	0.164392	-0.253187	-0.395009	121	327
ACH-000113	OCIAML2	0.157119	-0.146837	-0.760569	303	51
ACH-000452	TE8	0.15671	-0.126755	-0.622582	341	131
ACH-000633	FU97	0.15589	-0.0372727	-0.329491	448	387
ACH-000738	GB1	0.151828	-0.357758	-0.735889	40	64
ACH-000014	HS294T	0.140937	-0.0178618	-0.520258	465	208
ACH-000401	COLO800	0.140856	-0.10633	-0.769921	368	47
ACH-000671	HUH6	0.140568	-0.105757	-0.43249	370	295
ACH-000524	KURAMOCHI	0.140486	-0.0983211	-0.191944	379	476
ACH-000133	HS729	0.138008	-0.24026	-0.642346	132	118
ACH-000651	SW620	0.135926	-0.308605	-0.472133	73	258
ACH-000293	KLE	0.135685	-0.147487	-0.421523	300	301
ACH-000721	HMC18	0.130267	-0.280227	-0.393264	98	329
ACH-000190	HDMYZ	0.126398	-0.0954894	-0.724683	384	67
ACH-000994	HEC59	0.120447	-0.204314	-0.576226	183	159
ACH-000480	HUH7	0.115854	-0.184627	-0.565088	214	167
ACH-000648	NCIH28	0.114394	-0.177227	-0.587714	229	152
ACH-000788	A2058	0.113959	-0.0326432	-0.297942	451	405
ACH-000810	SKMEL30	0.10876	0.169394	-0.0615355	516	510
ACH-000912	NCIH2286	0.10429	-0.165502	-0.876237	257	21
ACH-000368	SNU1105	0.103466	-0.153451	-0.567092	287	164
ACH-000444	LU99	0.102869	-0.127178	-0.281539	339	420
ACH-001129	MONOMAC1	0.0912331	-0.0194796	-0.508792	464	220
ACH-000910	MDAMB453	0.0759765	0.0454298	-0.702013	488	81
ACH-000557	AML193	0.0638226	-0.150018	0.148393	293	517
ACH-000696	OVCAR8	0.0635679	-0.165704	-0.476754	254	250
ACH-000522	UMUC3	0.0630484	-0.23503	-0.402731	138	317
ACH-000168	NOMO1	0.0622932	-0.0203883	-0.445891	463	284
ACH-000988	MFE319	0.0591103	-0.08751	-0.182896	395	479
ACH-000330	EFM19	0.058073	-0.255075	-0.8744	119	22
ACH-000288	BT549	0.0515006	-0.169587	-0.439925	243	291
ACH-000329	CCFSTTG1	0.0452232	-0.0985447	-0.459211	377	271
ACH-000200	NMCG1	0.0385657	-0.688296	-0.388521	2	332
ACH-000226	SUPM2	0.0290973	-0.397476	-0.52974	29	202
ACH-000445	KNS60	0.0273992	-0.193193	-0.809105	202	37
ACH-000264	CALU6	0.0238518	-0.111017	-0.281413	362	421
ACH-000163	SW579	0.019748	-0.166977	-0.722754	249	72
ACH-000822	SKMEL24	0.0193712	-0.133117	-0.310182	328	401
ACH-000047	GCIY	0.0187776	-0.165497	-0.222664	258	461
ACH-000968	COLO792	0.0144814	-0.12712	-0.576105	340	160
ACH-000605	TE6	0.014415	-0.21869	-0.36216	160	360
ACH-000814	HS939T	0.0120828	0.0809234	-0.723791	499	70
ACH-000935	MDST8	0.00176886	-0.0983917	-0.636397	378	122
ACH-000943	RKO	-0.00297492	-0.220942	-0.505229	155	225
ACH-000336	OCIAML3	-0.00621016	-0.392314	0.159543	31	519
ACH-000573	MDAMB436	-0.00640932	-0.147271	-0.489272	302	240
ACH-000516	CAL78	-0.0130599	-0.169765	-0.656089	242	106
ACH-000277	HCC1419	-0.0172931	0.0636051	-0.402409	494	319
ACH-000040	U118MG	-0.0192619	-0.154532	-1.0686	286	5
ACH-000753	JMSU1	-0.0289758	-0.191126	-0.319981	205	393
ACH-000028	KPL1	-0.0308503	-0.13558	-0.69327	323	85
ACH-000819	LN18	-0.035549	-0.293198	-0.395411	88	325
ACH-000773	KIJK	-0.0402922	-0.438082	-0.414971	23	305
ACH-000067	HS683	-0.0527437	-0.161216	-0.632889	270	125
ACH-000019	MCF7	-0.054383	-0.635111	-0.548133	3	186
ACH-000152	M059K	-0.0624014	-0.148561	-0.579668	297	156
ACH-000865	KYSE450	-0.0633787	-0.199297	-0.550881	193	181
ACH-000097	ZR751	-0.0649744	-0.117702	-0.348451	356	374
ACH-000776	ONS76	-0.0789582	-0.109534	-0.408121	363	309
ACH-000632	HS944T	-0.0790645	-0.0862452	-0.542981	397	190
ACH-000454	HCC95	-0.0790874	-0.281115	-0.349897	96	373
ACH-000677	SW1573	-0.0873238	-0.160754	-0.476172	272	252
ACH-000827	WM793	-0.0885358	-0.131491	-0.767199	331	48
ACH-000739	HEPG2	-0.0927649	-0.115349	-0.556681	360	176
ACH-000807	SNU738	-0.0960695	-0.245498	-0.618079	128	133
ACH-000867	CHAGOK1	-0.0961366	-0.224588	-0.256317	151	439
ACH-000153	NCIH2052	-0.109039	-0.127678	-0.355287	338	368
ACH-000984	HEC6	-0.112407	-0.0906696	-0.512643	391	215
ACH-000319	MPP89	-0.113256	-0.145405	-0.375735	306	346
ACH-000890	SW1271	-0.11374	-0.224713	-0.891796	149	15
ACH-000748	SJSA1	-0.130283	-0.310181	-0.247772	69	445
ACH-000469	YH13	-0.13386	-0.17475	-0.539728	230	193
ACH-000422	SNU475	-0.134577	-0.198751	-0.500294	195	231
ACH-000174	CAL62	-0.136687	-0.162108	-0.3734	266	350
ACH-000601	MIAPACA2	-0.138559	-0.017676	-0.824933	466	30
ACH-000376	SF295	-0.139114	-0.233257	-0.0143524	141	514
ACH-000571	T98G	-0.152996	-0.123942	-0.613343	347	138
ACH-000843	HARA	-0.163198	-0.338362	-0.244229	48	448
ACH-000437	SW1088	-0.166884	-0.204489	-0.289158	180	411
ACH-000098	GAMG	-0.16891	-0.191101	-0.35901	206	363
ACH-000699	HCC1395	-0.178084	-0.0717336	-0.466865	418	264
ACH-000941	HEC1B	-0.179334	-0.308787	-0.353651	71	371
ACH-000420	SNU449	-0.180989	-0.270449	-0.487853	104	242
ACH-000261	RERFLCAI	-0.181852	-0.304344	-0.566524	79	165
ACH-001318	PLCPRF5	-0.182267	-0.307265	-0.564293	74	168
ACH-000276	HCC38	-0.183977	-0.244384	-0.629003	130	126
ACH-000053	KARPAS299	-0.184874	-0.16565	-0.646477	256	115
ACH-000348	RPMI7951	-0.187002	-0.0884533	-0.575426	394	161
ACH-000884	MDAMB435S	-0.187333	-0.198972	-0.682698	194	94
ACH-000075	U87MG	-0.190195	-0.0270772	-0.237568	457	453
ACH-000486	KU1919	-0.198242	-0.130876	-0.710238	333	76
ACH-000921	NCIH1339	-0.199371	-0.091709	-0.304367	389	403
ACH-000233	DEL	-0.210996	-0.173333	-0.386528	236	334
ACH-000335	MSTO211H	-0.213478	-0.485257	-0.118044	16	497
ACH-000903	FTC133	-0.220258	-0.344726	-0.297601	45	406
ACH-000054	HT1080	-0.233657	-0.122523	-0.490131	352	238
ACH-000901	HCC1359	-0.234545	-0.0962231	-0.603762	383	143
ACH-000963	CCK81	-0.240587	0.138175	-0.455626	511	277
ACH-000463	NCIH460	-0.24406	-0.224633	-0.378584	150	339
ACH-000296	OUMS23	-0.25056	0.154715	-0.479368	513	248
ACH-000302	SNU1077	-0.253703	-0.280537	-0.0919804	97	504
ACH-000471	LI7	-0.266574	-0.133494	-0.524596	327	204
ACH-000273	SF539	-0.26694	-0.132433	-0.488899	329	241
ACH-000148	HS578T	-0.272115	-0.0815274	-0.706904	407	77
ACH-000021	NCIH1693	-0.27472	-0.00534607	-0.444941	470	286
ACH-000037	S117	-0.27715	-0.215035	-0.790489	167	41
ACH-000317	TUHR14TKB	-0.280899	0.0910772	-0.423271	505	300
ACH-000584	JHOS4	-0.285068	-0.26911	-0.509234	106	219
ACH-000906	ES2	-0.285686	-0.0691324	-0.385913	421	335
ACH-000885	TOV21G	-0.291316	-0.204361	-0.32763	181	388
ACH-000234	CAKI2	-0.291576	-0.0304721	-0.346854	453	375
ACH-000928	JHUEM1	-0.297095	-0.152262	-0.551956	288	180
ACH-000212	CAL120	-0.303498	-0.142475	-0.740963	312	59
ACH-000620	JHH1	-0.312497	-0.140946	-0.373872	315	349
ACH-000393	HLF	-0.314938	-0.102875	-0.649227	374	111
ACH-000734	JHH5	-0.321764	-0.148888	-0.724136	295	68
ACH-000725	HCC202	-0.324756	-0.172539	-0.267268	237	431
ACH-000505	RKN	-0.327675	-0.126742	-0.34342	342	377
ACH-000996	HEC251	-0.331134	-0.157129	-0.318756	280	395
ACH-000645	JL1	-0.339984	-0.124434	-0.352687	346	372
ACH-000835	GCT	-0.345219	-0.228299	-0.415284	146	304
ACH-000907	SNU349	-0.357238	-0.224548	-0.735104	152	65
ACH-000869	NCIH1568	-0.371808	-0.192868	-0.503464	203	228
ACH-000720	TCCSUP	-0.372531	-0.26285	-0.0814088	114	505
ACH-000713	CAOV3	-0.373471	0.0331261	-0.665878	484	103
ACH-000481	NCIH2170	-0.382702	-0.299526	-0.359813	83	361
ACH-000331	ISTMES2	-0.383024	-0.333063	-0.798977	52	38
ACH-000476	JHH4	-0.389087	-0.12325	-0.648631	350	113
ACH-000924	NCIH2172	-0.393166	-0.134657	-0.645469	325	116
ACH-000308	EFO21	-0.394031	-0.0383854	-0.378009	446	342
ACH-000831	HEC50B	-0.396249	-0.367519	-0.82074	33	34
ACH-000521	NCIH2030	-0.397341	-0.137882	-0.133146	322	494
ACH-000164	PANC1	-0.401686	-0.354466	-0.692464	41	86
ACH-000811	SKOV3	-0.40317	-0.0657329	-0.440111	424	290
ACH-000861	HOP62	-0.406471	-0.26856	-0.527471	108	203
ACH-000958	SW48	-0.41683	-0.262174	-0.531533	115	200
ACH-000764	SH10TC	-0.423639	-0.249229	-0.876307	123	20
ACH-000528	ABC1	-0.442661	-0.131598	-0.292479	330	409
ACH-000936	EFO27	-0.444824	-0.308967	-0.410782	70	307
ACH-000324	JHOC5	-0.445409	-0.158964	-0.477997	273	249
ACH-000913	ESS1	-0.445979	-0.178151	-0.61581	228	135
ACH-000974	SNGM	-0.448636	-0.273376	-0.286603	103	416
ACH-000493	SNU423	-0.455431	-0.166406	-0.59704	252	147
ACH-000278	COV362	-0.456499	-0.041571	-0.19813	444	474
ACH-000361	SKHEP1	-0.459401	-0.185562	-0.821868	213	33
ACH-000467	HCC56	-0.461663	-0.162118	-0.773358	265	46
ACH-000693	KYSE180	-0.465496	-0.171787	-0.458494	239	274
ACH-000527	OVISE	-0.466855	-0.0748046	-0.295106	412	407
ACH-000009	C2BBE1	-0.468251	-0.158654	-0.385597	274	336
ACH-000851	MORCPR	-0.47622	-0.14602	-0.744023	305	56
ACH-000627	LCLC103H	-0.481892	-0.155628	-0.561132	282	173
ACH-000888	NCIH1793	-0.482971	-0.207564	-0.466759	176	265
ACH-000209	SNU1079	-0.484175	-0.0247014	-0.272957	459	427
ACH-000291	OV90	-0.492544	-0.0572757	-0.402437	433	318
ACH-000250	KMRC20	-0.493587	-0.330393	-0.548246	53	185
ACH-000416	NCIH838	-0.494319	-0.155124	-0.615928	284	134
ACH-000356	MKN45	-0.500914	-0.219741	-0.126809	156	496
ACH-000680	SW948	-0.504936	0.020577	-0.263023	478	436
ACH-000581	SNU16	-0.514219	-0.869829	-0.795606	1	40
ACH-000637	KYSE520	-0.523352	-0.255326	-0.599693	118	145
ACH-000542	HEYA8	-0.539678	-0.318117	-0.140245	62	491
ACH-000344	SNU668	-0.539868	-0.239361	-0.362402	133	359
ACH-000616	HS746T	-0.548154	-0.17351	-0.906344	234	13
ACH-000484	VMRCRCW	-0.549305	0.0169073	-0.686394	476	90
ACH-000189	RCC10RGB	-0.550216	0.075353	-0.524224	497	205
ACH-000993	JHUEM7	-0.550346	-0.0290957	-0.624379	455	128
ACH-000434	NCIH1915	-0.559268	-0.631481	-0.679084	4	97
ACH-000132	JHOS2	-0.561121	-0.183163	-0.146641	221	488
ACH-000950	LOVO	-0.575243	-0.0927432	-0.393432	386	328
ACH-000969	KM12	-0.575648	-0.442744	-0.564213	21	169
ACH-000917	TE4	-0.575687	-0.181087	-0.396562	225	323
ACH-000086	ACCMESO1	-0.580145	-0.328874	-0.468543	56	262
ACH-000959	SNUC4	-0.582866	-0.142707	-0.408025	311	310
ACH-000470	SW1463	-0.58327	-0.279615	0.0107852	99	515
ACH-000374	HCC1143	-0.58381	-0.237773	-0.700815	135	82
ACH-000706	EKVX	-0.586056	-0.211206	-0.68039	172	95
ACH-000237	JHOM1	-0.58693	-0.218818	-0.703131	159	80
ACH-000781	NCIH2023	-0.586937	-0.219522	-0.550297	157	182
ACH-000758	MKN74	-0.58719	-0.268028	-0.565767	109	166
ACH-000820	SW403	-0.593347	-0.369039	-0.639306	32	121
ACH-000496	NCIH1792	-0.594326	-0.204956	-0.31172	179	400
ACH-000255	LMSU	-0.594956	-0.62454	-0.501534	6	230
ACH-000792	BFTC909	-0.601304	-0.0119649	-0.554206	468	178
ACH-000495	TUHR4TKB	-0.618397	-0.157205	-0.457375	279	276
ACH-000647	TE1	-0.622568	-0.183992	-0.237897	218	452
ACH-000017	SKBR3	-0.624134	-0.113947	-0.692161	361	87
ACH-000350	COLO678	-0.625299	-0.300551	-0.275263	82	425
ACH-000681	A549	-0.62681	-0.14475	-0.548451	309	184
ACH-000787	LXF289	-0.630795	-0.0967243	-0.562102	381	172
ACH-000092	NCIH2452	-0.631301	-0.353813	-0.65382	42	109
ACH-000916	NCIH1573	-0.632229	0.0906997	-0.705313	504	78
ACH-000898	SNU719	-0.635629	-0.134969	-0.639784	324	120
ACH-000018	T24	-0.641247	-0.197963	-0.824926	197	31
ACH-000876	MDAMB415	-0.644276	-0.321478	-0.270215	61	429
ACH-000459	TUHR10TKB	-0.648813	-0.0693787	-0.237356	420	454
ACH-000475	HUH1	-0.653397	-0.0278078	-0.494529	456	236
ACH-000685	L33	-0.656593	-0.266542	-0.170098	112	483
ACH-000217	JHH6	-0.659622	-0.148306	-0.24639	298	446
ACH-000740	A253	-0.659796	-0.116925	-0.614806	358	137
ACH-000840	HCC366	-0.672345	0.0586728	-0.558182	491	175
ACH-000248	AU565	-0.680529	-0.0330128	-0.633396	450	124
ACH-000624	HCC1806	-0.686905	-0.167622	-0.515459	248	212
ACH-000316	SNU886	-0.690879	-0.204355	-0.671332	182	100
ACH-000926	HT55	-0.691	-0.0887145	-1.04923	393	6
ACH-000965	RL952	-0.706146	-0.316527	-0.784161	64	44
ACH-000397	TEN	-0.707845	-0.0579208	-0.395726	432	324
ACH-000593	BC3C	-0.712753	-0.266641	-0.315165	111	399
ACH-000022	PATU8988S	-0.717295	-0.196736	-0.70405	198	79
ACH-000159	OSRC2	-0.717496	-0.122684	-0.659688	351	105
ACH-000435	EFE184	-0.730026	0.191678	-0.220365	517	463
ACH-000846	FADU	-0.731528	0.0308611	-0.219159	483	464
ACH-000305	ECGI10	-0.738356	-0.0809545	-0.404901	408	313
ACH-000849	MDAMB468	-0.749202	-0.216577	-0.325935	163	390
ACH-000503	BICR16	-0.750474	-0.0503005	-0.648724	436	112
ACH-000035	NCIH1650	-0.75288	-0.226624	-0.251341	148	443
ACH-000585	EPLC272H	-0.761166	-0.186997	-0.568196	211	163
ACH-000577	JHH2	-0.767424	-0.499453	-1.03602	14	7
ACH-000688	OV7	-0.768641	-0.321939	-0.785594	60	42
ACH-000507	KE39	-0.779283	0.0489878	-0.640593	490	119
ACH-000652	SUIT2	-0.77984	-0.161347	-0.739156	269	60
ACH-000711	JIMT1	-0.780282	-0.241255	-0.584747	131	155
ACH-000537	SNU761	-0.791012	-0.404578	-0.827119	26	29
ACH-000957	LS180	-0.795126	-0.559752	-0.73843	10	62
ACH-000663	OVTOKO	-0.796192	-0.191079	-0.467461	207	263
ACH-000249	CL11	-0.796277	0.303417	-1.11471	520	3
ACH-000880	AGS	-0.798156	-0.167893	-0.205655	247	472
ACH-000809	KYSE410	-0.798219	-0.0634049	-0.758681	427	53
ACH-000517	SNU410	-0.802298	-0.139852	-0.814428	316	36
ACH-000318	TE10	-0.803288	-0.217939	-0.215083	161	467
ACH-000390	LUDLU1	-0.80525	-0.215064	-0.676922	166	98
ACH-000320	PSN1	-0.805671	-0.106209	-0.598949	369	146
ACH-000007	LS513	-0.811977	-0.051615	-0.560719	435	174
ACH-000433	CAKI1	-0.822863	-0.037335	-0.741832	447	58
ACH-000665	SKMES1	-0.833501	-0.310969	-0.620096	68	132
ACH-000114	SU8686	-0.841034	-0.318098	-0.065881	63	509
ACH-000646	OVMANA	-0.844037	-0.245174	-0.433771	129	294
ACH-000461	SNU1196	-0.844739	-0.339164	-0.606858	47	140
ACH-000478	SNU387	-0.848895	0.0220893	-0.691059	479	88
ACH-000421	SW837	-0.850963	-0.15213	-0.862862	289	23
ACH-000544	OE21	-0.852434	-0.304447	-0.742478	78	57
ACH-000466	SNU216	-0.853771	-0.207476	-0.534121	177	199
ACH-000408	TE5	-0.854031	-0.281607	-0.237922	95	451
ACH-000552	HT29	-0.870538	-0.395305	-1.14107	30	2
ACH-000682	SNU1066	-0.873344	-0.268761	-0.377785	107	343
ACH-000511	CALU1	-0.874079	-0.323957	-0.61526	58	136
ACH-000858	KNS62	-0.874169	-0.290963	-0.355654	92	367
ACH-000630	YD8	-0.882854	-0.0740293	-0.298389	414	404
ACH-000243	DANG	-0.88465	-0.1451	-0.41435	307	306
ACH-000472	HSC2	-0.885782	-0.216758	0.148535	162	518
ACH-000253	COLO201	-0.891736	-0.0908041	-0.55313	390	179
ACH-000684	KMRC1	-0.901254	-0.3997	-0.507924	27	222
ACH-000414	NCIH1944	-0.905051	-0.0925324	-0.504986	387	226
ACH-000427	NCIN87	-0.909088	-0.270171	-0.563577	105	170
ACH-000247	OCUM1	-0.911756	-0.144887	-0.893096	308	14
ACH-000332	YAPC	-0.916258	-0.106765	-0.427821	366	298
ACH-000286	SNU1033	-0.921084	-0.0534508	-0.684891	434	91
ACH-000837	NCIH322	-0.924439	-0.171099	-0.183356	240	478
ACH-000141	SNU308	-0.930113	-0.170637	-0.284649	241	417
ACH-000724	HT1376	-0.941725	-0.351526	-0.58616	43	154
ACH-000460	SNU8	-0.942245	-0.16236	-0.511534	264	218
ACH-000946	HEC265	-0.948415	-0.298547	-0.523328	84	206
ACH-000694	TE9	-0.950057	-0.202669	-0.455503	187	278
ACH-000802	BFTC905	-0.950784	-0.203108	-0.0996726	186	502
ACH-000878	HCC15	-0.956226	-0.605425	-0.373191	7	351
ACH-000468	PK45H	-0.958806	-0.150568	-0.623723	292	130
ACH-000735	PECAPJ49	-0.960257	-0.0824029	-0.282775	403	419
ACH-000855	KYSE150	-0.966945	-0.141082	-0.472907	314	257
ACH-000986	HT115	-0.971814	-0.181105	-1.01472	224	8
ACH-000862	KMBC2	-0.976988	-0.348589	-0.513843	44	214
ACH-000108	KP3	-0.984465	-0.157519	-0.462835	276	269
ACH-000485	GSU	-0.989275	-0.151513	-0.833504	290	28
ACH-000824	KYSE510	-0.996856	-0.213826	-0.485872	168	243
ACH-000563	EBC1	-0.998782	-0.189594	-0.369642	209	356
ACH-000281	KP2	-1.01034	0.106586	-1.21593	506	1
ACH-000662	CORL23	-1.01554	-0.0860746	-0.798084	398	39
ACH-000859	HCC1954	-1.01835	-0.570496	-0.117912	8	498
ACH-000150	HCC2935	-1.02256	0.11633	-0.931846	507	10
ACH-000438	LU65	-1.0244	-0.166871	-0.207262	251	471
ACH-000911	NUGC3	-1.0262	-0.122163	-0.260968	353	437
ACH-000473	RT112	-1.03181	-0.173571	-0.24597	233	447
ACH-000228	BICR31	-1.03293	-0.339989	-0.390114	46	330
ACH-000223	HCC1937	-1.04401	-0.223494	-0.337336	153	379
ACH-000768	MDAMB231	-1.06923	-0.202623	-0.579362	188	157
ACH-000378	NCIH647	-1.0698	0.140565	-0.451123	512	281
ACH-000587	NCIH1975	-1.07057	-0.143105	-0.540683	310	191
ACH-000178	HS766T	-1.07626	-0.0455346	-0.279546	440	422
ACH-000701	RMUGS	-1.08017	-0.0817373	-0.390107	404	331
ACH-000836	YD15	-1.08744	-0.223241	-0.878371	154	19
ACH-000841	NCIH2087	-1.0947	0.0631665	-0.444962	493	285
ACH-000381	T84	-1.09741	-0.334529	-0.400532	49	320
ACH-000777	KYSE30	-1.09838	-0.0830828	-0.446565	402	283
ACH-000403	NCIH747	-1.10198	-0.158314	-0.59688	275	148
ACH-000280	SNU840	-1.10478	-0.0229533	-0.293912	461	408
ACH-000545	VMCUB1	-1.10701	-0.106606	-0.476341	367	251
ACH-000608	COV644	-1.11339	-0.0583551	-0.647747	431	114
ACH-000589	NCIH1437	-1.11664	-0.129359	-0.272162	337	428
ACH-000142	CAL29	-1.11945	0.0265081	-0.495871	481	234
ACH-000618	SNU1041	-1.12098	-0.291282	-0.544772	91	188
ACH-000547	HT1197	-1.13997	-0.0257484	-0.406824	458	311
ACH-000085	T3M4	-1.1441	-0.124882	-0.842508	345	27
ACH-000599	PATU8902	-1.14558	-0.131168	-0.754168	332	54
ACH-000606	PECAPJ34CLONEC12	-1.15084	-0.248292	-0.0176119	124	513
ACH-000188	SCC25	-1.15627	-0.232009	-0.324345	142	391
ACH-000458	CJM	-1.15823	-0.253588	-0.481021	120	247
ACH-000791	RERFLCAD1	-1.16808	-0.123827	-0.504842	348	227
ACH-000182	SNU869	-1.17015	-0.172225	-0.431351	238	296
ACH-000793	KATOIII	-1.1759	-0.164182	-0.9264	260	11
ACH-000785	NCIH2126	-1.1807	0.0178973	-0.171139	477	482
ACH-000778	HSC3	-1.18177	-0.139195	-0.369371	320	357
ACH-000736	SNU601	-1.18669	-0.276697	-0.51804	101	210
ACH-001075	NCIH292	-1.20712	-0.329729	-0.212513	54	469
ACH-000548	BHY	-1.20869	-0.0620344	-0.267783	429	430
ACH-000238	SCC4	-1.21146	-0.0717513	0.0397498	417	516
ACH-000012	HCC827	-1.21484	-0.0416712	-0.103718	443	501
ACH-000826	CAL12T	-1.21841	-0.238614	-0.115337	134	499
ACH-000774	RERFLCAD2	-1.2194	-0.266662	-0.406136	110	312
ACH-000448	NCIH1666	-1.23338	-0.0641182	-0.334234	426	385
ACH-000596	LCLC97TM1	-1.24228	-0.0996973	-0.161113	376	485
ACH-000207	DETROIT562	-1.24811	-0.503507	-0.586213	13	153
ACH-000415	BICR6	-1.25546	-0.438849	-0.21412	22	468
ACH-000667	HCC44	-1.26387	-0.105189	-0.535965	371	198
ACH-000832	CAL27	-1.26515	-0.361245	-0.484596	37	244
ACH-000488	TE11	-1.26631	-0.161367	-0.354287	268	369
ACH-000118	HUPT3	-1.27133	-0.125981	-0.670165	343	101
ACH-000619	PECAPJ15	-1.27772	-0.200951	-0.507913	191	223
ACH-000718	NCIH2291	-1.28617	-0.193382	-0.323627	201	392
ACH-000030	PC14	-1.29434	-0.411752	-0.373003	25	352
ACH-000766	NCIH1648	-1.30057	-0.0744148	-0.698909	413	83
ACH-000929	NCIH2110	-1.30758	-0.174377	-0.635245	232	123
ACH-000502	TCCPAN2	-1.32109	-0.213332	-0.683005	169	93
ACH-000839	SCABER	-1.32299	-0.0971823	-0.371547	380	355
ACH-000311	NCIH2122	-1.32732	-0.0717627	-0.537288	416	197
ACH-000042	PANC0203	-1.32841	-0.198702	-0.723376	196	71
ACH-000762	YD38	-1.33076	-0.246447	-0.330199	127	386
ACH-000834	UMUC1	-1.3316	-0.109352	-0.202236	365	473
ACH-000060	PANC1005	-1.3451	-0.252347	-0.724058	122	69
ACH-000377	SNU478	-1.37588	-0.174597	-0.661048	231	104
ACH-000638	NCIH441	-1.38188	-0.178586	-0.316617	227	397
ACH-000518	CAL33	-1.3858	-0.306139	-0.326584	76	389
ACH-000307	PK1	-1.39616	-0.0838095	-0.489563	401	239
ACH-000771	BICR56	-1.39623	-0.168798	-0.283508	244	418
ACH-000549	SNU1076	-1.42916	-0.32905	-0.471313	55	260
ACH-000732	PECAPJ41CLONED2	-1.45935	-0.293847	-0.538876	87	194
ACH-000266	SNU213	-1.50532	-0.0706041	-0.666064	419	102
ACH-000138	CFPAC1	-1.514	0.0859582	-0.43664	502	292
ACH-000796	MCAS	-1.52128	-0.0867869	0.170386	396	520
ACH-000383	OE33	-1.52372	0.0257698	-0.644078	480	117
ACH-000222	ASPC1	-1.52412	0.0130913	-1.0929	475	4
ACH-000976	HUCCT1	-1.58158	-0.0688373	-0.287672	422	413
ACH-000235	PANC0403	-1.61458	-0.12957	-0.602098	336	144
ACH-000794	BICR22	-1.62117	-0.292366	-0.819545	89	35
ACH-000535	BXPC3	-1.63727	-0.183374	-0.889671	219	17

## Sheet: ST4
Supplementary Table 4. GSEA analysis of ZBTB7A gene profiles in NEPC versus ADCA
C6 ONCOGENIC SIGNATURES	NES	FDR	1-FDR			HALLMARK SIGNATURES	NES	FDR	1-FDR
EGFR_UP.V1_UP	-2.0139	0	1			HALLMARK_MYC_TARGETS_V1	2.6901	0	1
ESC_J1_UP_LATE.V1_UP	-1.9412	0.0005	0.9995			HALLMARK_DNA_REPAIR	2.1647	0	1
ATF2_UP.V1_DN	-1.8937	0.0007	0.9993			HALLMARK_ALLOGRAFT_REJECTION	1.9713	0.0004	0.9996
TGFB_UP.V1_UP	-1.8506	0.0015	0.9985			HALLMARK_OXIDATIVE_PHOSPHORYLATION	1.9097	0.0003	0.9997
E2F1_UP.V1_DN	-1.8168	0.0016	0.9984			HALLMARK_E2F_TARGETS	1.8982	0.0003	0.9997
KRAS.300_UP.V1_UP	-1.8137	0.0017	0.9983			HALLMARK_INTERFERON_ALPHA_RESPONSE	1.8717	0.0002	0.9998
ERBB2_UP.V1_UP	-1.8101	0.0016	0.9984			HALLMARK_MYC_TARGETS_V2	1.7034	0.003	0.997
KRAS.50_UP.V1_UP	-1.7871	0.0019	0.9981			HALLMARK_INTERFERON_GAMMA_RESPONSE	1.3507	0.0527	0.9473
KRAS.600_UP.V1_UP	-1.7866	0.0017	0.9983			HALLMARK_HEME_METABOLISM	1.2699	0.0816	0.9184
P53_DN.V2_UP	-1.7796	0.0019	0.9981			HALLMARK_G2M_CHECKPOINT	1.2639	0.0786	0.9214
NRL_DN.V1_UP	-1.7778	0.0017	0.9983			HALLMARK_REACTIVE_OXYGEN_SPECIES_PATHWAY	1.0617	0.3035	0.6965
PRC2_EZH2_UP.V1_UP	-1.7742	0.0017	0.9983			HALLMARK_PROTEIN_SECRETION	-0.5219	0.9983	0.0017
MEK_UP.V1_UP	-1.7537	0.0023	0.9977			HALLMARK_UNFOLDED_PROTEIN_RESPONSE	-0.7745	0.9022	0.0978
CAHOY_ASTROCYTIC	-1.7354	0.0027	0.9973			HALLMARK_WNT_BETA_CATENIN_SIGNALING	-0.8426	0.8266	0.1734
STK33_UP	-1.7344	0.0025	0.9975			HALLMARK_PI3K_AKT_MTOR_SIGNALING	-0.8685	0.8027	0.1973
BMI1_DN_MEL18_DN.V1_UP	-1.734	0.0023	0.9977			HALLMARK_APICAL_SURFACE	-0.9077	0.7452	0.2548
EIF4E_DN	-1.7173	0.0026	0.9974			HALLMARK_ANDROGEN_RESPONSE	-1.0015	0.554	0.446
STK33_NOMO_UP	-1.7086	0.0029	0.9971			HALLMARK_SPERMATOGENESIS	-1.0183	0.5321	0.4679
BMI1_DN.V1_UP	-1.696	0.0034	0.9966			HALLMARK_MYOGENESIS	-1.0586	0.4523	0.5477
CYCLIN_D1_KE_.V1_UP	-1.6929	0.0033	0.9967			HALLMARK_FATTY_ACID_METABOLISM	-1.075	0.4275	0.5725
TGFB_UP.V1_DN	-1.6924	0.0032	0.9968			HALLMARK_MITOTIC_SPINDLE	-1.0893	0.4087	0.5913
PRC1_BMI_UP.V1_UP	-1.6833	0.0033	0.9967			HALLMARK_HEDGEHOG_SIGNALING	-1.1065	0.3822	0.6178
KRAS.BREAST_UP.V1_UP	-1.6815	0.0032	0.9968			HALLMARK_COMPLEMENT	-1.1278	0.3467	0.6533
PGF_UP.V1_DN	-1.6761	0.0033	0.9967			HALLMARK_MTORC1_SIGNALING	-1.1418	0.3296	0.6704
KRAS.LUNG.BREAST_UP.V1_UP	-1.6553	0.0039	0.9961			HALLMARK_KRAS_SIGNALING_DN	-1.1563	0.3094	0.6906
AKT_UP_MTOR_DN.V1_UP	-1.6509	0.0039	0.9961			HALLMARK_PANCREAS_BETA_CELLS	-1.2369	0.1748	0.8252
IL2_UP.V1_UP	-1.6396	0.0049	0.9951			HALLMARK_ADIPOGENESIS	-1.2635	0.1443	0.8557
GLI1_UP.V1_DN	-1.6261	0.0059	0.9941			HALLMARK_UV_RESPONSE_UP	-1.2883	0.1204	0.8796
MEL18_DN.V1_UP	-1.6245	0.0059	0.9941			HALLMARK_APOPTOSIS	-1.2891	0.125	0.875
PRC2_EED_UP.V1_UP	-1.6237	0.0058	0.9942			HALLMARK_TGF_BETA_SIGNALING	-1.2942	0.1249	0.8751
CAHOY_NEURONAL	-1.623	0.0057	0.9943			HALLMARK_CHOLESTEROL_HOMEOSTASIS	-1.307	0.1165	0.8835
PKCA_DN.V1_UP	-1.6224	0.0056	0.9944			HALLMARK_PEROXISOME	-1.3169	0.1118	0.8882
CRX_NRL_DN.V1_UP	-1.6192	0.0056	0.9944			HALLMARK_IL2_STAT5_SIGNALING	-1.3485	0.0877	0.9123
CAHOY_ASTROGLIAL	-1.6148	0.0057	0.9943			HALLMARK_NOTCH_SIGNALING	-1.3808	0.0661	0.9339
STK33_SKM_UP	-1.614	0.0056	0.9944			HALLMARK_APICAL_JUNCTION	-1.3823	0.0692	0.9308
P53_DN.V1_UP	-1.6128	0.0055	0.9945			HALLMARK_COAGULATION	-1.402	0.0626	0.9374
KRAS.AMP.LUNG_UP.V1_DN	-1.6084	0.0057	0.9943			HALLMARK_ESTROGEN_RESPONSE_LATE	-1.4732	0.0314	0.9686
JNK_DN.V1_DN	-1.6003	0.0062	0.9938			HALLMARK_IL6_JAK_STAT3_SIGNALING	-1.5161	0.0204	0.9796
SINGH_KRAS_DEPENDENCY_SIGNATURE	-1.5988	0.0061	0.9939			HALLMARK_EPITHELIAL_MESENCHYMAL_TRANSITION	-1.5268	0.0186	0.9814
ATF2_S_UP.V1_DN	-1.581	0.0079	0.9921			HALLMARK_P53_PATHWAY	-1.5622	0.0141	0.9859
LTE2_UP.V1_UP	-1.5689	0.0091	0.9909			HALLMARK_UV_RESPONSE_DN	-1.6121	0.0078	0.9922
IL21_UP.V1_DN	-1.5637	0.0094	0.9906			HALLMARK_INFLAMMATORY_RESPONSE	-1.6359	0.0064	0.9936
ALK_DN.V1_UP	-1.5558	0.0105	0.9895			HALLMARK_GLYCOLYSIS	-1.7521	0.0012	0.9988
AKT_UP.V1_UP	-1.5414	0.0123	0.9877			HALLMARK_BILE_ACID_METABOLISM	-1.762	0.0012	0.9988
KRAS.600.LUNG.BREAST_UP.V1_UP	-1.5346	0.0136	0.9864			HALLMARK_KRAS_SIGNALING_UP	-1.7636	0.0012	0.9988
ESC_V6.5_UP_EARLY.V1_DN	-1.5293	0.0143	0.9857			HALLMARK_ANGIOGENESIS	-1.7917	0.0008	0.9992
RELA_DN.V1_UP	-1.5233	0.0147	0.9853			HALLMARK_ESTROGEN_RESPONSE_EARLY	-1.8146	0.0006	0.9994
SNF5_DN.V1_DN	-1.52	0.0153	0.9847			HALLMARK_XENOBIOTIC_METABOLISM	-2.0008	0	1
IL15_UP.V1_DN	-1.5151	0.016	0.984			HALLMARK_HYPOXIA	-2.152	0	1
IL21_UP.V1_UP	-1.5138	0.016	0.984			HALLMARK_TNFA_SIGNALING_VIA_NFKB	-2.1993	0	1
ATM_DN.V1_UP	-1.4948	0.0204	0.9796
PGF_UP.V1_UP	-1.4854	0.0231	0.9769
PRC1_BMI_UP.V1_DN	-1.4802	0.0242	0.9758
KRAS.KIDNEY_UP.V1_UP	-1.4761	0.0248	0.9752
MTOR_UP.N4.V1_UP	-1.4755	0.0246	0.9754
RAF_UP.V1_DN	-1.4697	0.026	0.974
PTEN_DN.V2_UP	-1.4631	0.0277	0.9723
CSR_LATE_UP.V1_DN	-1.4534	0.0314	0.9686
P53_DN.V1_DN	-1.4421	0.0355	0.9645
JAK2_DN.V1_DN	-1.4419	0.035	0.965
CRX_DN.V1_DN	-1.4406	0.0351	0.9649
PKCA_DN.V1_DN	-1.4385	0.0353	0.9647
ATF2_S_UP.V1_UP	-1.4363	0.0356	0.9644
BCAT.100_UP.V1_UP	-1.4093	0.0491	0.9509
CORDENONSI_YAP_CONSERVED_SIGNATURE	-1.4091	0.0485	0.9515
RAF_UP.V1_UP	-1.4055	0.05	0.95
KRAS.DF.V1_UP	-1.4009	0.052	0.948
KRAS.PROSTATE_UP.V1_DN	-1.3993	0.0521	0.9479
PDGF_ERK_DN.V1_DN	-1.3984	0.0519	0.9481
KRAS.DF.V1_DN	-1.3979	0.0515	0.9485
HOXA9_DN.V1_DN	-1.3976	0.051	0.949
LEF1_UP.V1_DN	-1.3915	0.054	0.946
CYCLIN_D1_UP.V1_UP	-1.3906	0.0539	0.9461
IL15_UP.V1_UP	-1.3866	0.0559	0.9441
VEGF_A_UP.V1_DN	-1.3857	0.0557	0.9443
ALK_DN.V1_DN	-1.3839	0.0561	0.9439
YAP1_DN	-1.3803	0.0576	0.9424
EGFR_UP.V1_DN	-1.3739	0.0609	0.9391
MTOR_UP.V1_DN	-1.3721	0.0613	0.9387
RAPA_EARLY_UP.V1_UP	-1.3718	0.0608	0.9392
KRAS.LUNG_UP.V1_DN	-1.3613	0.0671	0.9329
PRC2_SUZ12_UP.V1_UP	-1.3395	0.0841	0.9159
E2F3_UP.V1_DN	-1.3351	0.0871	0.9129
ESC_V6.5_UP_LATE.V1_UP	-1.3222	0.0983	0.9017
TBK1.DF_DN	-1.3204	0.0988	0.9012
TBK1.DF_UP	-1.3078	0.1114	0.8886
KRAS.300_UP.V1_DN	-1.3077	0.1102	0.8898
ATM_DN.V1_DN	-1.304	0.1133	0.8867
NOTCH_DN.V1_DN	-1.302	0.1143	0.8857
GCNP_SHH_UP_LATE.V1_DN	-1.3015	0.1135	0.8865
PTEN_DN.V1_DN	-1.2927	0.1225	0.8775
STK33_SKM_DN	-1.2843	0.1308	0.8692
BCAT_BILD_ET_AL_DN	-1.2762	0.1396	0.8604
KRAS.KIDNEY_UP.V1_DN	-1.2716	0.1442	0.8558
NFE2L2.V2	-1.2704	0.1441	0.8559
LTE2_UP.V1_DN	-1.2666	0.1479	0.8521
RELA_DN.V1_DN	-1.2607	0.1548	0.8452
KRAS.AMP.LUNG_UP.V1_UP	-1.2504	0.1687	0.8313
ESC_V6.5_UP_EARLY.V1_UP	-1.2476	0.1713	0.8287
CRX_DN.V1_UP	-1.2399	0.1817	0.8183
WNT_UP.V1_DN	-1.2392	0.181	0.819
PDGF_UP.V1_DN	-1.2335	0.1887	0.8113
KRAS.600_UP.V1_DN	-1.2319	0.1891	0.8109
JAK2_DN.V1_UP	-1.2262	0.1968	0.8032
RB_P130_DN.V1_DN	-1.2251	0.1969	0.8031
VEGF_A_UP.V1_UP	-1.2101	0.2219	0.7781
IL2_UP.V1_DN	-1.1972	0.244	0.756
RB_DN.V1_DN	-1.1949	0.246	0.754
KRAS.PROSTATE_UP.V1_UP	-1.1886	0.2563	0.7437
ERBB2_UP.V1_DN	-1.1875	0.2562	0.7438
BCAT_BILD_ET_AL_UP	-1.1837	0.2615	0.7385
RAPA_EARLY_UP.V1_DN	-1.1808	0.2648	0.7352
ATF2_UP.V1_UP	-1.1726	0.2796	0.7204
DCA_UP.V1_UP	-1.1685	0.2863	0.7137
BCAT_GDS748_UP	-1.1572	0.3088	0.6912
MYC_UP.V1_DN	-1.1523	0.3173	0.6827
JNK_DN.V1_UP	-1.1482	0.324	0.676
KRAS.600.LUNG.BREAST_UP.V1_DN	-1.1387	0.3425	0.6575
CAHOY_OLIGODENDROCUTIC	-1.1387	0.3397	0.6603
BMI1_DN.V1_DN	-1.1351	0.3454	0.6546
WNT_UP.V1_UP	-1.1324	0.3489	0.6511
KRAS.BREAST_UP.V1_DN	-1.128	0.3564	0.6436
STK33_NOMO_DN	-1.1259	0.3581	0.6419
E2F3_UP.V1_UP	-1.1237	0.3603	0.6397
ESC_V6.5_UP_LATE.V1_DN	-1.1208	0.3642	0.6358
NOTCH_DN.V1_UP	-1.1137	0.378	0.622
KRAS.LUNG_UP.V1_UP	-1.1123	0.3785	0.6215
TBK1.DN.48HRS_DN	-1.1084	0.3849	0.6151
MEK_UP.V1_DN	-1.1048	0.3905	0.6095
BCAT.100_UP.V1_DN	-1.0906	0.4211	0.5789
PRC2_SUZ12_UP.V1_DN	-1.0788	0.4469	0.5531
RPS14_DN.V1_DN	-1.0763	0.4503	0.5497
NRL_DN.V1_DN	-1.0728	0.4557	0.5443
CRX_NRL_DN.V1_DN	-1.0703	0.4584	0.5416
BRCA1_DN.V1_UP	-1.0623	0.475	0.525
YAP1_UP	-1.0579	0.4824	0.5176
GCNP_SHH_UP_EARLY.V1_DN	-1.0484	0.5026	0.4974
CTIP_DN.V1_DN	-1.0456	0.5059	0.4941
ESC_J1_UP_EARLY.V1_UP	-1.0446	0.5049	0.4951
CTIP_DN.V1_UP	-1.0438	0.5033	0.4967
ESC_J1_UP_EARLY.V1_DN	-1.0433	0.5008	0.4992
PDGF_UP.V1_UP	-1.0383	0.51	0.49
PTEN_DN.V2_DN	-1.0174	0.559	0.441
HOXA9_DN.V1_UP	-1.0153	0.5603	0.4397
CSR_EARLY_UP.V1_UP	-1.0068	0.5774	0.4226
CAMP_UP.V1_DN	-1.0051	0.5778	0.4222
SRC_UP.V1_UP	-0.9885	0.6151	0.3849
SRC_UP.V1_DN	-0.9864	0.6161	0.3839
PRC2_EED_UP.V1_DN	-0.9804	0.6266	0.3734
AKT_UP_MTOR_DN.V1_DN	-0.9737	0.6385	0.3615
CYCLIN_D1_KE_.V1_DN	-0.9713	0.6398	0.3602
ESC_J1_UP_LATE.V1_DN	-0.9613	0.6597	0.3403
GLI1_UP.V1_UP	-0.9582	0.6625	0.3375
DCA_UP.V1_DN	-0.9463	0.6862	0.3138
PTEN_DN.V1_UP	-0.9454	0.6837	0.3163
RPS14_DN.V1_UP	-0.9451	0.6801	0.3199
PDGF_ERK_DN.V1_UP	-0.932	0.7054	0.2946
CSR_EARLY_UP.V1_DN	-0.9221	0.7239	0.2761
MEL18_DN.V1_DN	-0.9218	0.7199	0.2801
TBK1.DN.48HRS_UP	-0.9165	0.727	0.273
RB_P107_DN.V1_DN	-0.9145	0.7265	0.2735
MTOR_UP.N4.V1_DN	-0.9098	0.7324	0.2676
KRAS.50_UP.V1_DN	-0.9073	0.7332	0.2668
BMI1_DN_MEL18_DN.V1_DN	-0.9036	0.7367	0.2633
PRC2_EZH2_UP.V1_DN	-0.8958	0.7477	0.2523
KRAS.LUNG.BREAST_UP.V1_DN	-0.8944	0.7457	0.2543
MTOR_UP.V1_UP	-0.8868	0.7565	0.2435
CYCLIN_D1_UP.V1_DN	-0.8854	0.7548	0.2452
LEF1_UP.V1_UP	-0.8699	0.7794	0.2206
AKT_UP.V1_DN	-0.8538	0.8042	0.1958
STK33_DN	-0.8262	0.8456	0.1544
SIRNA_EIF4GI_DN	-0.8069	0.8693	0.1307
E2F1_UP.V1_UP	-0.7703	0.9118	0.0882
BRCA1_DN.V1_DN	-0.7434	0.9353	0.0647
GCNP_SHH_UP_EARLY.V1_UP	-0.7427	0.9306	0.0694
SIRNA_EIF4GI_UP	-0.7167	0.9485	0.0515
P53_DN.V2_DN	-0.6864	0.9636	0.0364
BCAT_GDS748_DN	0.762	0.949	0.051
CAMP_UP.V1_UP	0.8035	1	0
MYC_UP.V1_UP	0.9441	0.7737	0.2263
GCNP_SHH_UP_LATE.V1_UP	0.9593	0.8228	0.1772
SNF5_DN.V1_UP	0.9899	0.8128	0.1872
RB_DN.V1_UP	1.0127	0.8449	0.1551
RB_P130_DN.V1_UP	1.1833	0.2851	0.7149
CSR_LATE_UP.V1_UP	1.357	0.0974	0.9026
RB_P107_DN.V1_UP	1.6021	0.0244	0.9756
EIF4E_UP	1.6794	0.0269	0.9731

## Sheet: ST5
Supplementary Table 5. The correlation coefficient (CC) values of gene networks associated with ZBTB7A network in NEPC versus ADCA
Gene	CC in ADCA	CC in NEPC	Differential CC (NEPC − ADCA)	Rank
DNAH8	-0.524939	0.850495	1.37543	1
PI16	-0.627582	0.652075	1.27966	2
NACA2	-0.460036	0.769895	1.22993	3
IL17F	-0.436812	0.778558	1.21537	4
MEIG1	-0.73184	0.451408	1.18325	5
SLC29A3	-0.269682	0.867324	1.13701	6
OPRK1	-0.545667	0.570648	1.11632	7
LCE5A	-0.300779	0.798033	1.09881	8
SLC25A38	-0.498826	0.584929	1.08375	9
PLEKHO1	-0.374479	0.695027	1.06951	10
TMEM8C	-0.594561	0.462198	1.05676	11
GRPR	-0.33303	0.718533	1.05156	12
C17orf99	-0.370978	0.67841	1.04939	13
DYTN	-0.652608	0.367835	1.02044	14
WFIKKN2	-0.242732	0.777132	1.01986	15
CTB-129P6.11	-0.615568	0.403539	1.01911	16
COX6A1P2	-0.257282	0.759328	1.01661	17
RPS2	-0.30538	0.711075	1.01645	18
TMEFF2	-0.610051	0.404263	1.01431	19
AL645608.1	-0.506967	0.498776	1.00574	20
H1FNT	-0.261684	0.738533	1.00022	21
OXSM	-0.12652	0.865633	0.992154	22
RBM43	-0.113507	0.86922	0.982727	23
AC003002.4	-0.492575	0.489106	0.981681	24
GNG8	-0.693006	0.288193	0.981199	25
LIMD2	-0.391771	0.587413	0.979184	26
GNLY	-0.401888	0.575797	0.977684	27
CD3E	-0.647	0.325666	0.972666	28
IL17D	-0.436936	0.535552	0.972488	29
GZMA	-0.655324	0.312333	0.967657	30
C2orf40	-0.430654	0.531016	0.961669	31
SNN	-0.578995	0.381909	0.960905	32
AKAP14	-0.577144	0.382782	0.959926	33
NME2	-0.665024	0.294168	0.959191	34
CXorf58	-0.426953	0.531375	0.958328	35
DUSP26	-0.524596	0.430581	0.955177	36
OR51D1	-0.641173	0.309519	0.950692	37
OTOP3	-0.32222	0.62414	0.94636	38
FGF16	-0.525361	0.417892	0.943253	39
C16orf54	-0.304161	0.635444	0.939605	40
MANSC4	-0.103591	0.83493	0.93852	41
CALHM3	-0.633859	0.304037	0.937896	42
FOXB2	-0.497952	0.439543	0.937495	43
RP11-598P20.5	-0.877119	0.0603252	0.937444	44
UPK2	-0.485022	0.451869	0.936891	45
ANKRD34B	-0.586186	0.349966	0.936152	46
FBN3	-0.434461	0.501686	0.936147	47
AC025262.1	-0.706927	0.228722	0.93565	48
C9orf156	-0.0824403	0.850775	0.933216	49
TAF12	-0.410238	0.522113	0.932351	50
LTA	-0.617204	0.313898	0.931101	51
SFTPA1	-0.232019	0.698742	0.930761	52
EIF1B	-0.701332	0.229237	0.93057	53
AL049747.1	-0.467006	0.462198	0.929204	54
HMHB1	-0.511514	0.416771	0.928285	55
RHOXF1	-0.516376	0.411366	0.927742	56
FAM25A	-0.47185	0.451869	0.92372	57
TLX1	-0.218033	0.704302	0.922335	58
PIM2	-0.267015	0.65527	0.922284	59
PHF23	-0.215685	0.705713	0.921398	60
SHD	-0.451081	0.466683	0.917764	61
TNNT3	-0.50802	0.408414	0.916434	62
ATOH1	-0.64762	0.268724	0.916344	63
MAN1C1	-0.183494	0.732433	0.915927	64
PLA2G1B	-0.761142	0.146823	0.907965	65
MSL3	-0.39161	0.515406	0.907016	66
RPL32	-0.641487	0.264044	0.905531	67
MYL5	-0.0593356	0.84611	0.905445	68
RPE65	-0.144422	0.760858	0.90528	69
AMHR2	-0.796399	0.107937	0.904336	70
CUTC	-0.284869	0.618111	0.90298	71
MAGEB6	-0.366976	0.533273	0.90025	72
FOXS1	-0.284907	0.613572	0.898479	73
UBA52	-0.848794	0.0474174	0.896212	74
AGTRAP	-0.27527	0.6184	0.89367	75
FLT3LG	-0.338084	0.55318	0.891264	76
SLIT1	-0.74627	0.143467	0.889736	77
NPY4R	-0.523113	0.365616	0.888729	78
BLOC1S2	-0.440303	0.445775	0.886078	79
SLC22A11	-0.393205	0.491091	0.884296	80
RPL14	-0.453478	0.430168	0.883646	81
PLGRKT	-0.36725	0.515739	0.882989	82
CMTM7	-0.546819	0.335801	0.88262	83
KLHL33	-0.450772	0.430556	0.881328	84
OSR2	-0.196426	0.684585	0.881011	85
RPL22	-0.619464	0.260833	0.880297	86
RP11-712L6.5	-0.203508	0.673571	0.87708	87
C7orf73	-0.594794	0.282157	0.876951	88
COLCA1	-0.533038	0.34376	0.876798	89
RP3-422G23.4	-0.533307	0.343452	0.876759	90
FCRL6	-0.154322	0.720245	0.874567	91
FABP12	-0.560796	0.313522	0.874318	92
RHBDL3	-0.33557	0.537612	0.873182	93
FDXACB1	-0.315171	0.557282	0.872453	94
DEFB129	-0.455157	0.416771	0.871928	95
FAM19A3	-0.618664	0.249279	0.867943	96
MYL1	-0.456599	0.410976	0.867575	97
ZNF705D	-0.153418	0.713242	0.86666	98
LDLRAP1	-0.36304	0.503367	0.866407	99
TMEM244	-0.542805	0.323057	0.865862	100
USP17L10	-0.411799	0.451869	0.863668	101
RHOH	-0.389419	0.473621	0.86304	102
LCN10	-0.0620042	0.800944	0.862948	103
SLC35F2	-0.149301	0.711041	0.860343	104
SPOCK3	-0.353101	0.506725	0.859825	105
MMP10	-0.544353	0.315341	0.859694	106
AL513478.1	-0.357869	0.498667	0.856536	107
SLC24A4	-0.266521	0.589901	0.856422	108
DEGS1	-0.456129	0.400134	0.856263	109
IL9R	-0.217966	0.637822	0.855787	110
LAT	-0.574086	0.281107	0.855193	111
LBH	-0.309865	0.545031	0.854896	112
ANKRD66	-0.309072	0.541655	0.850726	113
RPS24	-0.630779	0.219726	0.850506	114
RASSF3	-0.505646	0.344374	0.85002	115
FAM212A	-0.457011	0.392681	0.849692	116
NXPE3	-0.303059	0.546158	0.849217	117
ARRB2	-0.18406	0.66448	0.84854	118
FASLG	-0.393004	0.455199	0.848203	119
FAM21B	-0.314902	0.530327	0.845228	120
TBC1D10C	-0.388359	0.456688	0.845047	121
CASQ1	-0.501844	0.341192	0.843036	122
SFTPA2	-0.467021	0.375995	0.843015	123
SH3BGRL3	-0.707383	0.13547	0.842853	124
CD40LG	-0.426656	0.414486	0.841142	125
RIT2	-0.0454322	0.795494	0.840926	126
C20orf62	-0.541597	0.298608	0.840204	127
MEP1A	-0.516182	0.322955	0.839137	128
F8A2	-0.625842	0.213211	0.839053	129.5
F8A3	-0.625842	0.213211	0.839053	129.5
PLP2	-0.743234	0.095288	0.838522	131
FXYD6	-0.309367	0.528563	0.837929	132
GH2	-0.310871	0.526923	0.837793	133
RP11-6L6.2	-0.244943	0.591903	0.836847	134
H3F3A	-0.638756	0.196963	0.835719	135
KRT14	-0.401371	0.430263	0.831634	136
CERKL	-0.295566	0.53541	0.830976	137
OR51T1	-0.231293	0.598661	0.829953	138
C1orf134	-0.684749	0.145135	0.829885	139
MT-ND6	-0.838009	-0.00884369	0.829165	140
CSNK2B-LY6G5B-1181	-0.88177	-0.0529813	0.828789	141
MDS2	-0.470028	0.35764	0.827668	142
GBX1	-0.0573311	0.769584	0.826915	143
C2orf74	-0.575505	0.25106	0.826566	144
DYRK4	-0.280151	0.546051	0.826202	145
RPS20	-0.760286	0.0643624	0.824648	146
REM1	-0.129601	0.694641	0.824242	147
POU4F1	-0.198082	0.626119	0.824201	148
HMGN2	-0.641743	0.181573	0.823316	149
PRKCD	-0.657341	0.164923	0.822264	150
KCNC2	-0.163358	0.658889	0.822248	151
MGST3	-0.370444	0.449583	0.820026	152
TUBA1B	-0.561906	0.257793	0.819699	153
DAZAP2	-0.504449	0.314382	0.818831	154
IFNA7	-0.00712775	0.811665	0.818793	155
TIGD3	-0.492771	0.325557	0.818328	156
AGBL1	-0.392039	0.42364	0.815679	157
SAPCD1	-0.593959	0.220857	0.814816	158
CSRP2	-0.0406761	0.772941	0.813617	159
RP6-24A23.6	-0.280653	0.532718	0.813371	160
RIOK2	-0.275818	0.536535	0.812352	161
CHAC2	-0.300326	0.511874	0.8122	162
ABTB1	-0.720018	0.0916893	0.811707	163
MAGEB17	-0.416582	0.394531	0.811113	164
MT-ND1	-0.800535	0.0105427	0.811077	165
MTMR14	-0.0764472	0.73337	0.809817	166
IGFLR1	-0.0714823	0.736	0.807482	167
SFT2D1	-0.42479	0.380705	0.805495	168
RPL12	-0.570566	0.23483	0.805396	169
RP11-219B4.5	-0.14552	0.659234	0.804754	170
GMPR	-0.738694	0.0653072	0.804001	171
CCDC42	-0.16251	0.638122	0.800632	172
SFTPC	-0.0701074	0.728723	0.79883	173
CRISPLD1	-0.0626488	0.735864	0.798513	174
COLQ	-0.326212	0.472096	0.798308	175
CTB-54O9.9	-0.648783	0.149496	0.798279	176
DPM2	-0.588616	0.209209	0.797825	177
NKX6-3	-0.375514	0.421273	0.796787	178
CD79A	-0.363826	0.432438	0.796264	179
SLC2A7	-0.571297	0.223658	0.794954	180
RPL7A	-0.631735	0.161541	0.793276	181
METTL1	-0.484839	0.307749	0.792588	182
ZDHHC18	-0.285525	0.506806	0.792331	183
RP11-565P22.6	-0.523205	0.267589	0.790793	184
CDHR1	-0.496095	0.29311	0.789205	185
CPNE9	-0.157139	0.630382	0.787521	186
RP1-66C13.4	-0.161211	0.626309	0.78752	187
MYL6	-0.440496	0.346963	0.787459	188
RPL26	-0.695258	0.0917398	0.786998	189
CARTPT	-0.623326	0.162975	0.786301	190
OR51E2	-0.5649	0.221058	0.785958	191
MFSD4	-0.114793	0.670469	0.785262	192
CD3D	-0.430206	0.354571	0.784776	193
ACTA1	-0.304555	0.480174	0.784729	194
CACNG6	-0.217259	0.567236	0.784496	195
PPM1M	-0.330712	0.45358	0.784292	196
GMNN	-0.56129	0.221837	0.783128	197
LTA4H	-0.218037	0.564542	0.782578	198
RNF167	-0.517635	0.263667	0.781302	199
SLC25A45	-0.406023	0.37467	0.780693	200
KRTAP10-3	-0.192461	0.587477	0.779938	201
BTF3	-0.555069	0.224042	0.779111	202
AC138393.1	-0.648213	0.130024	0.778236	203
AIDA	0.0261239	0.803886	0.777762	204
LGALS9B	-0.683503	0.0920478	0.77555	205
GPATCH3	-0.094743	0.680528	0.775271	206
N6AMT2	-0.357532	0.416753	0.774285	207
PLA2G2D	-0.582184	0.191716	0.7739	208
PRKAR2B	-0.140241	0.632292	0.772533	209
IMPDH2	-0.338988	0.433234	0.772222	210
BTN3A3	-0.0210946	0.749142	0.770236	211
APEX1	-0.496999	0.272183	0.769182	212
CCL4L1	-0.684683	0.083917	0.7686	213
MEOX1	-0.116963	0.650264	0.767226	214
PTPLAD2	-0.111563	0.655387	0.76695	215
EMP3	-0.478936	0.286881	0.765816	216
GRIN3A	-0.19514	0.570655	0.765795	217
UPK1A	-0.0359397	0.729668	0.765607	218
OR13A1	-0.429407	0.334651	0.764058	219
CTD-2545M3.6	-0.375107	0.388611	0.763718	220
HSH2D	-0.393708	0.369281	0.762989	221
SBK2	-0.509449	0.252109	0.761558	222
LSM3	-0.493656	0.267423	0.761079	223
CTRB1	-0.632026	0.127839	0.759865	224
BTN3A1	0.0647763	0.824217	0.759441	225
ARHGEF19	-0.0314823	0.726664	0.758146	226
AIF1L	-0.375661	0.382202	0.757864	227
TUBA1A	-0.405117	0.351972	0.757089	228
CD34	-0.101928	0.655023	0.756951	229
RPS6	-0.537005	0.219034	0.756038	230
LPXN	-0.401253	0.354453	0.755706	231
CD7	-0.466858	0.288692	0.75555	232
C1QBP	-0.222268	0.533242	0.75551	233
PAGE2	-0.401296	0.35407	0.755366	234
LMO4	-0.224135	0.531015	0.75515	235
PIH1D3	-0.0460773	0.708472	0.754549	236
COL2A1	-0.400459	0.353629	0.754088	237
TEX40	-0.495997	0.25809	0.754088	238
SMCO3	0.0164305	0.767857	0.751426	239
UBXN11	-0.543821	0.206858	0.750679	240
BMP6	0.148833	0.899307	0.750474	241
TNP2	-0.475356	0.274433	0.749789	242
POLR2J	-0.549302	0.199714	0.749017	243
MS4A12	0.00523908	0.75388	0.748641	244
RP11-180C1.1	-0.0649393	0.682934	0.747873	245
TPSD1	-0.572284	0.175377	0.747661	246
CDNF	-0.239997	0.505729	0.745726	247
GABARAP	-0.747533	-0.00218661	0.745346	248
RPL30	-0.743954	0.000767209	0.744721	249
PSME1	-0.529923	0.213819	0.743742	250
NFYB	-0.16732	0.574931	0.742251	251
AP001362.1	-0.429222	0.312899	0.74212	252
RPL10	-0.676133	0.0656569	0.74179	253
CHCHD7	-0.491813	0.249707	0.74152	254
TREX1	-0.394541	0.346574	0.741115	255
DEFA5	-0.323671	0.416771	0.740442	256
PKIA	-0.367943	0.372467	0.74041	257
TINF2	-0.365341	0.374951	0.740292	258
CTNNAL1	-0.538978	0.201055	0.740032	259
P2RY8	-0.00603787	0.732642	0.73868	260
TMEM211	-0.221906	0.516287	0.738194	261
CIRBP	-0.498589	0.239198	0.737787	262
PNLIPRP1	-0.320277	0.416771	0.737048	263
TLL2	-0.30385	0.432709	0.736559	264
FUT7	-0.124442	0.611281	0.735723	265
C1orf127	-0.455139	0.279856	0.734995	266
MYL4	-0.289057	0.445405	0.734462	267
KLRC1	0.0859513	0.819811	0.73386	268
NKG2-E	-0.482984	0.250449	0.733433	269
RLN2	-0.556925	0.176139	0.733064	270
SFRP1	-0.185726	0.547237	0.732963	271
RPL21	-0.717218	0.0150464	0.732264	272
PNMA6B	-0.533534	0.198532	0.732066	273
RAB4B	-0.675841	0.0557033	0.731544	274
SLC27A3	-0.448897	0.281718	0.730615	275
RPSA	-0.621629	0.108522	0.730151	276
KCNAB3	-0.352221	0.377691	0.729912	277
LUZP6	-0.82673	-0.0976415	0.729089	278
PPA1	0.125928	0.85494	0.729012	279
RP11-181C3.1	-0.463182	0.265817	0.728999	280
RPL11	-0.627044	0.100779	0.727822	281
HNRNPH3	-0.673456	0.0537123	0.727168	282
GZMM	-0.469227	0.257588	0.726815	283
IL11RA	-0.574699	0.151041	0.72574	284
HMBS	-0.533576	0.190134	0.723711	285
FAM117A	-0.0553167	0.668114	0.72343	286
SUN3	-0.29735	0.425843	0.723193	287
RP11-295P9.3	-0.1965	0.525988	0.722488	288
C16orf74	-0.0101585	0.712293	0.722451	289
FAM72B	-0.442376	0.279376	0.721752	290
RGS10	-0.744496	-0.02286	0.721636	291
CCL3L3	-0.785195	-0.0639502	0.721245	292
PPAPDC1A	-0.577519	0.142233	0.719752	293
HERC5	-0.106937	0.612767	0.719704	294
HLA-DQA2	-0.621262	0.0979379	0.7192	295
AK5	-0.512808	0.206379	0.719187	296
ACAT1	-0.259392	0.459102	0.718494	297
REXO2	-0.105092	0.613026	0.718118	298
POTEB	-0.300579	0.416771	0.717351	299
RPS3	-0.67059	0.0466721	0.717262	300
IFNG	-0.326045	0.391152	0.717197	301
RHCE	-0.0247597	0.691476	0.716235	302
FHOD3	-0.228466	0.487726	0.716191	303
MAEL	-0.129722	0.586108	0.71583	304
CORO1A	-0.378935	0.33637	0.715306	305
SOWAHD	-0.113317	0.601873	0.71519	306
RP11-468E2.6	-0.724042	-0.00891999	0.715122	307
FAM183B	-0.446281	0.268646	0.714926	308
AC040977.1	-0.691579	0.0233295	0.714908	309
WNT5B	-0.266867	0.44767	0.714537	310
CD27	-0.378948	0.335503	0.714451	311
SEMA6C	-0.214632	0.499793	0.714425	312
SURF2	-0.568335	0.145768	0.714103	313
RP11-73M18.2	-0.736065	-0.0220197	0.714045	314
XRCC6BP1	-0.423264	0.290423	0.713688	315
LAG3	-0.367898	0.345522	0.71342	316
VSIG1	-0.500309	0.212961	0.713269	317
C6orf100	-0.398287	0.314603	0.71289	318
EGFL8	-0.429803	0.28283	0.712633	319
C9orf78	-0.662268	0.0501842	0.712452	320
SPACA5B	-0.531731	0.180563	0.712294	321
TAC3	-0.658417	0.0533031	0.71172	322
ODF4	-0.654628	0.0570562	0.711684	323
USP51	-0.574771	0.135612	0.710383	324
CCL25	-0.450113	0.257024	0.707138	325
UCP2	-0.648114	0.0588265	0.706941	326
WDR46	-0.253537	0.453296	0.706833	327
DUSP7	-0.173887	0.532242	0.706128	328
PSMB9	-0.581287	0.124766	0.706052	329
HPGDS	-0.488051	0.216806	0.704858	330
CTSW	-0.418153	0.286609	0.704762	331
ELOF1	-0.638662	0.0657616	0.704423	332
C1orf100	-0.151061	0.551851	0.702912	333
H2AFB1	-0.375275	0.327394	0.70267	334
ANXA7	-0.0976932	0.604063	0.701756	335
SYF2	-0.512123	0.189085	0.701209	336
TMSB15A	-0.510954	0.18997	0.700924	337
UBP1	-0.0285055	0.671258	0.699763	338
COPS3	-0.391613	0.308039	0.699653	339
GNG10	-0.629661	0.0698907	0.699552	340
ANXA2R	-0.245503	0.453939	0.699442	341
ANP32B	-0.72564	-0.0264492	0.699191	342
DUSP13	0.0334685	0.732521	0.699052	343
S100A3	-0.265049	0.433689	0.698738	344
TOMM7	-0.597483	0.101163	0.698646	345
MED11	-0.377729	0.320904	0.698633	346
TMEM55B	-0.431074	0.267436	0.698511	347
GALNT16	-0.128457	0.569693	0.69815	348
TNNC1	-0.437718	0.260428	0.698146	349
CD22	-0.24295	0.454739	0.697689	350
RIMBP3	-0.235658	0.461809	0.697466	351
IFI35	-0.405598	0.291124	0.696722	352
RP13-512J5.1	-0.425115	0.270935	0.69605	353
ARL5C	-0.299979	0.395554	0.695533	354
THOC6	-0.374231	0.32059	0.694821	355
CD8A	-0.522257	0.17213	0.694386	356
RAB4A	-0.0958712	0.596834	0.692705	357
RP4-539M6.19	0.044536	0.736793	0.692257	358
NDUFAF4	-0.33208	0.360041	0.692121	359
PPP2R3C	-0.0701726	0.620751	0.690924	360
UXT	-0.635981	0.0549202	0.690902	361
LGALS9C	-0.629135	0.0616699	0.690805	362
RPS28	-0.628459	0.0613668	0.689826	363
MCIDAS	-0.689306	0.000315338	0.689622	364
TYMS	-0.619494	0.0699802	0.689474	365
ATG4D	-0.576945	0.112483	0.689428	366
PROK1	-0.398829	0.290287	0.689116	367
HIRIP3	-0.623934	0.0646455	0.688579	368
CTSK	0.07682	0.765078	0.688258	369
NEDD8-MDP1	-0.638588	0.0495025	0.688091	370
ASTL	-0.00754303	0.680027	0.68757	371
IGFBPL1	-0.432916	0.254528	0.687445	372
LCN12	-0.522357	0.164719	0.687077	373
ARPC4	-0.391113	0.2946	0.685713	374
SRM	-0.039938	0.645682	0.68562	375
HSPB3	-0.276919	0.408506	0.685424	376
RPS10	-0.646439	0.0388473	0.685286	377
PSMA8	-0.157484	0.526923	0.684407	378
FBL	-0.657192	0.0271474	0.68434	379
MYL2	-0.266739	0.416771	0.68351	380
FKSG48	-0.342642	0.340825	0.683466	381
RPS16	-0.743946	-0.0612171	0.682729	382
ASCL3	-0.250801	0.431693	0.682494	383
RPL36A	-0.659729	0.0227545	0.682483	384
HMOX2	-0.0191293	0.663114	0.682243	385
RNASEK	-0.586988	0.0946869	0.681675	386
LYRM4	-0.0925843	0.588873	0.681457	387
AL353354.2	-0.527251	0.153827	0.681079	388
AGER	-0.530012	0.150446	0.680458	389
C10orf2	-0.0332818	0.646703	0.679985	390
CTC-512J12.6	-0.6481	0.0309165	0.679016	391
SRP19	-0.383235	0.295006	0.678241	392
RPL7	-0.639124	0.0380967	0.677221	393
KHDRBS3	-0.288187	0.389	0.677187	394
ZAP70	-0.399705	0.276643	0.676348	395
GPR42	0.117772	0.794031	0.676259	396
METTL18	-0.112252	0.563825	0.676076	397
AKR1C1	-0.430889	0.244074	0.674962	398
IL17B	-0.282965	0.391796	0.674761	399
EEF1D	-0.170515	0.503881	0.674396	400
OR51E1	-0.412642	0.261661	0.674304	401
TMEM222	-0.42679	0.247337	0.674128	402
VAMP1	-0.158147	0.515934	0.674082	403
PRPF38B	-0.0284738	0.645505	0.673978	404
C1QTNF9B	-0.366321	0.307359	0.673679	405
NT5DC2	-0.166453	0.506792	0.673245	406
FRZB	-0.0996762	0.573005	0.672682	407
ARPC4-TTLL3	-0.343991	0.328369	0.67236	408
DBP	-0.441051	0.229927	0.670978	409
SSNA1	-0.632269	0.038512	0.670781	410
P2RX1	-0.370828	0.299923	0.670751	411
RPL6	-0.486738	0.183719	0.670457	412
TNFRSF13B	-0.293088	0.377051	0.670139	413
OR5K2	0.0349419	0.704635	0.669693	414
AC016722.2	-0.292789	0.376832	0.669621	415
CCDC74B	-0.551091	0.115642	0.666733	416
RBM3	-0.602651	0.0638024	0.666454	417
RNASEH2A	-0.523777	0.141341	0.665118	418
RP11-536G4.1	-0.0466567	0.61671	0.663367	419
UBB	-0.673555	-0.0103768	0.663178	420
RPS12	-0.679813	-0.016805	0.663008	421
AP1S2	-0.252015	0.410943	0.662958	422
LAMTOR4	-0.558168	0.104559	0.662727	423
H3F3C	-0.607473	0.0544653	0.661938	424
PHF1	-0.463603	0.198215	0.661818	425
TAL2	-0.579202	0.0824129	0.661615	426
REEP2	-0.426946	0.234421	0.661367	427
PTRHD1	-0.517121	0.144147	0.661268	428
ISCU	-0.157635	0.503523	0.661158	429
TBCC	-0.431553	0.229284	0.660838	430
GCG	-0.233306	0.427288	0.660594	431
KLRK1	-0.38915	0.270961	0.660111	432
CDKN2D	-0.514137	0.145877	0.660014	433
ZNF572	-0.277401	0.382504	0.659906	434
MEI4	-0.559639	0.100264	0.659902	435
AL390778.1	-0.161211	0.498667	0.659878	436
GZMH	-0.667695	-0.00791804	0.659776	437
SCPEP1	-0.192069	0.467477	0.659545	438
TUBB4B	-0.569374	0.090155	0.659529	439
STRA8	-0.263143	0.395554	0.658697	440
HNRNPA1	-0.600676	0.0578493	0.658525	441
RP11-529K1.3	-0.809614	-0.151238	0.658376	442
LRRN1	-0.438501	0.219444	0.657945	443
EIF3K	-0.60572	0.0520357	0.657756	444
CUEDC2	-0.325275	0.331884	0.657158	445
RPS25	-0.563775	0.0930661	0.656841	446
CETN3	-0.364727	0.29202	0.656747	447
LRR1	-0.454943	0.201256	0.656198	448
FAM104B	-0.597229	0.0586971	0.655926	449
DUPD1	0.0493282	0.704563	0.655235	450
ZNF16	-0.0672734	0.587925	0.655198	451
MAF1	-0.531362	0.123442	0.654804	452
IL12A	-0.32484	0.329668	0.654508	453
GPA33	-0.469463	0.184003	0.653466	454
TAPBPL	-0.140719	0.512621	0.65334	455
TPGS2	-0.355819	0.297333	0.653153	456
EEF1G	-0.534149	0.118631	0.652779	457
GNAI2	-0.33342	0.318676	0.652096	458
POLR3K	-0.434211	0.217648	0.651859	459
RPS4X	-0.69459	-0.0429932	0.651597	460
SEPN1	-0.185675	0.464953	0.650628	461
MKI67IP	-0.325642	0.324755	0.650397	462
C1orf143	0.093953	0.743709	0.649756	463
SEC22C	-0.0687087	0.580179	0.648888	464
RP11-1035H13.3	-0.781707	-0.133175	0.648532	465
LSM10	-0.707227	-0.0593204	0.647907	466
TUT1	-0.230442	0.417203	0.647645	467
ARL9	-0.360683	0.286878	0.647561	468
LGALS2	-0.501037	0.146365	0.647403	469
SP2	-0.371843	0.275428	0.647271	470
CCDC23	-0.618854	0.0280234	0.646878	471
KIR3DL3	-0.167197	0.479618	0.646815	472
RPL15	-0.488538	0.158276	0.646814	473
NXN	0.0880611	0.734586	0.646525	474
MCM6	-0.391406	0.254905	0.646311	475
SELK	-0.370913	0.275105	0.646018	476
ZSCAN5B	0.205173	0.850805	0.645632	477
ZC2HC1B	-0.107555	0.537362	0.644918	478
MT-ATP8	-0.82406	-0.179303	0.644757	479
ZMAT2	-0.57035	0.0743048	0.644655	480
COTL1	-0.405007	0.239602	0.644609	481
STAC3	-0.0860151	0.558376	0.644391	482
CCL5	-0.527458	0.116372	0.64383	483
HCRTR1	0.196651	0.840436	0.643785	484
EXOSC1	-0.185155	0.457504	0.642659	485
IGFL3	-0.191922	0.450454	0.642375	486
NUDT11	-0.322541	0.319481	0.642022	487
MAP4K1	-0.282166	0.359397	0.641562	488
NCBP2L	-0.608725	0.0312838	0.640009	489
OR8G5	-0.189426	0.45054	0.639965	490
TTC16	0.0803824	0.720308	0.639926	491
MDP1	-0.537425	0.102338	0.639764	492
ZDHHC16	0.224577	0.863829	0.639252	493
CYB561A3	-0.195912	0.443313	0.639225	494
ZNF576	-0.324141	0.315048	0.639189	495
SMPX	-0.092886	0.545667	0.638553	496
PIK3R6	-0.15566	0.482668	0.638327	497
RP11-770J1.4	-0.0871903	0.550506	0.637696	498
ZSCAN10	-0.217908	0.419631	0.637539	499
GRAP2	-0.114906	0.522337	0.637243	500
CD2	-0.403687	0.233324	0.637011	501
RP11-426L16.10	-0.782013	-0.145397	0.636616	502
BMPR1B	0.0778035	0.714138	0.636334	503
RPS27A	-0.662322	-0.0263425	0.635979	504
DYNLRB2	-0.363315	0.272314	0.635629	505
IQCF2	0.0739519	0.708929	0.634977	506
CCDC94	-0.355524	0.279092	0.634615	507
C17orf49	-0.453352	0.1812	0.634552	508
BARX2	-0.289645	0.344612	0.634257	509
IFNA5	-0.422837	0.211358	0.634195	510
TRIM21	-0.469247	0.164404	0.633651	511
FAM209B	-0.757657	-0.12428	0.633377	512
SHOX	0.0918295	0.724857	0.633027	513
OTUD5	-0.470752	0.162076	0.632828	514
RPL23	-0.6837	-0.0509024	0.632797	515
C18orf21	-0.233341	0.399246	0.632587	516
C5orf52	-0.403955	0.228475	0.63243	517
ADCK3	-0.179992	0.452397	0.632389	518
IZUMO4	-0.276496	0.355832	0.632328	519
GPR160	-0.0918599	0.540009	0.631869	520
BGLAP	-0.257638	0.374164	0.631802	521
PITHD1	-0.47832	0.153258	0.631579	522
LRRC38	-0.24113	0.39034	0.63147	523
CREB3	-0.124713	0.506382	0.631095	524
TRAPPC1	-0.725481	-0.0944093	0.631072	525
CCDC78	0.127314	0.758337	0.631023	526
ISCA1	-0.328199	0.301926	0.630125	527
S100A4	-0.43723	0.192575	0.629806	528
KIR2DL4	-0.317083	0.312673	0.629756	529
BMX	-0.00344588	0.626112	0.629558	530
FOXH1	-0.400894	0.228372	0.629265	531
CLECL1	-0.150733	0.478507	0.62924	532
APOO	-0.368103	0.261018	0.629122	533
ZNF830	-0.146829	0.481798	0.628627	534
MRPL54	-0.507128	0.121375	0.628503	535
ACTG2	0.0291728	0.657578	0.628405	536
FUS	-0.666578	-0.0385447	0.628033	537
SEC13	-0.113513	0.514091	0.627604	538
SYCE1	-0.475278	0.151967	0.627245	539
GEMIN7	-0.512795	0.1142	0.626995	540
UBE2T	-0.467676	0.15922	0.626895	541
TOR2A	-0.57993	0.0468164	0.626747	542
CXCR3	-0.40074	0.225887	0.626628	543
HSD17B8	-0.352155	0.274338	0.626493	544
KRTAP12-2	-0.110084	0.516364	0.626448	545
UBE2D1	0.0159932	0.64244	0.626447	546
TREML2	-0.125327	0.500169	0.625496	547
RPL9	-0.54874	0.0763674	0.625107	548
AC006449.1	-0.248442	0.376587	0.625029	549
MMP1	-0.0542229	0.569976	0.624199	550
PTCRA	-0.126693	0.497078	0.623771	551
CD6	-0.287953	0.334903	0.622856	552
CDKN2C	-0.519908	0.102763	0.62267	553
CHCHD1	-0.480537	0.141923	0.62246	554
LGR6	-0.163464	0.458628	0.622092	555
HLA-DQB2	-0.605558	0.0162645	0.621823	556
SNF8	-0.419646	0.202025	0.621671	557
EIF3E	-0.167575	0.453741	0.621316	558
SLAMF7	-0.326633	0.294361	0.620995	559
CDK2AP1	-0.453887	0.166936	0.620823	560
OARD1	-0.385812	0.234716	0.620529	561
MAGEC3	-0.297839	0.321588	0.619428	562
RP11-176H8.1	-0.51316	0.106194	0.619354	563
RERGL	-0.577215	0.0421303	0.619345	564
PRDX1	-0.270313	0.348781	0.619094	565
C20orf166	-0.396387	0.222613	0.618999	566
ANKHD1-EIF4EBP3	-0.233557	0.385381	0.618938	567
CXCL9	-0.373207	0.245682	0.618889	568
ARHGEF9	-0.110777	0.50802	0.618797	569
PQBP1	-0.607394	0.0107756	0.618169	570
KLRC4	-0.191922	0.42619	0.618111	571
PILRA	-0.327813	0.29027	0.618083	572
TMEM218	-0.232731	0.385096	0.617827	573
RASA4B	0.21305	0.830689	0.617639	574
AFAP1L2	0.101258	0.718499	0.617241	575
SEMA4D	0.114087	0.731146	0.617059	576
AC026407.1	-0.0802117	0.536406	0.616618	577
FGFBP2	-0.229966	0.386585	0.616551	578
EXO5	-0.425951	0.190582	0.616533	579
RAI2	-0.289151	0.327039	0.616191	580
DNAJC5B	-0.00596331	0.609923	0.615886	581
TMSB4X	-0.426298	0.189487	0.615785	582
KCNJ3	-0.498125	0.117625	0.61575	583
XRCC1	-0.434315	0.181239	0.615554	584
ARPC3	-0.559841	0.0556567	0.615498	585
PRSS35	-0.0079588	0.607157	0.615116	586
MLST8	-0.293862	0.320166	0.614027	587
CYB5D2	0.0759866	0.689655	0.613668	588
TSPAN31	-0.110056	0.503507	0.613563	589
APOBEC3D	-0.207515	0.405839	0.613354	590
PBX2	-0.47282	0.14042	0.61324	591
EXOSC7	-0.384124	0.22905	0.613174	592
SSSCA1	-0.351793	0.26127	0.613062	593
BLK	0.10211	0.715124	0.613014	594
SLC25A28	-0.478582	0.132923	0.611505	595
CTAGE15	-0.435158	0.176302	0.61146	596
SECTM1	-0.317072	0.294283	0.611355	597
CRIP3	-0.55511	0.0561533	0.611263	598
GPR114	-0.228375	0.382874	0.611249	599
ANKUB1	-0.31802	0.293206	0.611226	600
OSGEP	-0.301865	0.308879	0.610743	601
MID1	0.0630634	0.673513	0.610449	602
NCCRP1	-0.339818	0.270442	0.61026	603
RAD23A	-0.324386	0.285722	0.610108	604
PSMB1	-0.444673	0.165344	0.610016	605
GPX1	-0.591457	0.018171	0.609628	606
CAPN5	-0.526391	0.0832161	0.609607	607
FBXO4	-0.204948	0.404231	0.609179	608
IL2RB	-0.428613	0.1804	0.609013	609
TMSB10	-0.319342	0.289609	0.608951	610
FATE1	-0.667451	-0.0587313	0.60872	611
C22orf42	-0.338368	0.270284	0.608652	612
KRT72	-0.537514	0.0708528	0.608366	613
NR2E1	-0.193656	0.4147	0.608356	614
CTAG1A	-0.543013	0.0653408	0.608354	615
SLC25A34	0.137677	0.746024	0.608347	616
UBE2E1	0.0332896	0.64157	0.608281	617
TPSAB1	-0.454162	0.15392	0.608082	618
CDC26	-0.616764	-0.00871118	0.608052	619
FKBP3	-0.413191	0.194792	0.607983	620
C1orf85	-0.253922	0.353857	0.607779	621
NACA	-0.48508	0.122361	0.607441	622
RWDD2A	-0.351591	0.255425	0.607016	623
NSG1	-0.31327	0.293517	0.606787	624
SIT1	-0.345758	0.260924	0.606682	625
AQP1	0.230903	0.837086	0.606183	626
APEH	-0.0475187	0.558588	0.606106	627
ZNF428	-0.214202	0.391897	0.606099	628
DHRS13	-0.305984	0.299711	0.605695	629
ZNF251	0.00383125	0.60912	0.605289	630
NRROS	-0.136899	0.46733	0.604229	631
COMMD3	-0.399076	0.204999	0.604076	632
CTD-2330K9.3	-0.138607	0.465284	0.603891	633
UTS2R	0.297406	0.901291	0.603885	634
TTLL1	-0.0903705	0.512871	0.603241	635
FOXP3	-0.323603	0.279501	0.603104	636
ETV7	-0.163404	0.439589	0.602993	637
RPL5	-0.514058	0.0888101	0.602868	638
COMMD3-BMI1	-0.307067	0.295557	0.602624	639
RPS3A	-0.578286	0.0239002	0.602186	640
RPS19	-0.448588	0.153543	0.602131	641
FRS3	-0.429157	0.172946	0.602102	642
PAGE2B	-0.500539	0.101549	0.602088	643
FBXO6	-0.209816	0.392263	0.602079	644
CPAMD8	-0.149462	0.452508	0.60197	645
DDC	-0.53035	0.0712674	0.601618	646
C19orf53	-0.456857	0.144613	0.60147	647
CD247	-0.484138	0.117078	0.601216	648
THEGL	-0.235234	0.365432	0.600666	649
IFI30	-0.414858	0.185535	0.600394	650
RPL36AL	-0.636185	-0.0360841	0.600101	651
ANAPC15	-0.572489	0.0275558	0.600045	652
LEPREL1	-0.29414	0.304818	0.598959	653
JMJD4	0.117997	0.716786	0.598789	654
NT5M	-0.501981	0.0966896	0.598671	655
NUDT2	-0.420986	0.177423	0.598409	656
FAHD2B	-0.436653	0.161524	0.598176	657
COX4I2	-0.235971	0.361677	0.597648	658
TIMM17B	-0.551678	0.0456371	0.597315	659
KAT2B	0.144056	0.741113	0.597057	660
C12orf57	-0.376683	0.219449	0.596131	661
TLR7	-0.322585	0.273333	0.595918	662
HNRNPL	-0.390783	0.205072	0.595855	663
RPL35	-0.557701	0.0380967	0.595797	664
ZIM3	0.22963	0.824804	0.595174	665
GFI1	-0.0911052	0.503973	0.595078	666
FHL1	-0.134669	0.460241	0.59491	667
PCED1B	-0.352671	0.242156	0.594827	668
RPL35A	-0.600734	-0.00638329	0.594351	669
PIGP	-0.352461	0.241808	0.594269	670
GLIPR2	-0.600047	-0.00672389	0.593323	671
ZNF75A	-0.154864	0.437906	0.59277	672
CD70	-0.535575	0.0570562	0.592631	673
ZNF385B	-0.514673	0.0779232	0.592596	674
SARS2	-0.403181	0.189233	0.592414	675
LY6G5C	-0.64895	-0.0569596	0.59199	676
ZWINT	-0.393067	0.198912	0.591979	677
SRI	-0.402087	0.189458	0.591545	678
MAGEH1	-0.614877	-0.0233516	0.591526	679
CD8B	-0.472387	0.118657	0.591044	680
GSK3A	-0.497061	0.0937435	0.590805	681
WDR45	-0.407807	0.182777	0.590584	682
PTX4	0.06726	0.657818	0.590558	683
KRTAP13-4	-0.0463708	0.543433	0.589803	684
BLVRB	-0.679801	-0.0902906	0.58951	685
CCDC101	-0.277312	0.312078	0.58939	686
ATP5L	-0.596623	-0.00772435	0.588899	687
IDO1	-0.0699319	0.518911	0.588843	688
POLR3GL	-0.561762	0.0270426	0.588805	689
DNAJB12	0.269822	0.858355	0.588532	690
NUP214	-0.198622	0.389724	0.588346	691
OMP	-0.181655	0.406435	0.588089	692
NOV	-0.297252	0.290741	0.587992	693
RRH	0.06585	0.653808	0.587958	694
HPSE2	-0.11173	0.476194	0.587924	695
PIANP	-0.0940266	0.49364	0.587667	696
DCTN3	-0.549058	0.038595	0.587653	697
TRIM50	0.0534837	0.640783	0.587299	698
FAM203B	-0.227107	0.360079	0.587186	699
AC138517.1	-0.475136	0.111809	0.586945	700
COX7C	-0.65439	-0.0678618	0.586528	701
MRPL51	-0.419516	0.166277	0.585793	702
RBM24	-0.115031	0.469609	0.58464	703
ELP6	-0.340946	0.243644	0.584589	704
HEPN1	-0.6422	-0.0582186	0.583982	705
C19orf69	-0.527488	0.056485	0.583973	706
HDC	-0.0817813	0.501834	0.583616	707
FAM101B	-0.103456	0.47997	0.583426	708
PAGR1	-0.212991	0.370395	0.583387	709
SIRT2	-0.359451	0.222987	0.582437	710
IFI27L2	-0.451302	0.131037	0.582339	711
RABEPK	-0.319157	0.262926	0.582082	712
EVL	-0.163095	0.418982	0.582077	713
PYCR2	-0.485298	0.0964122	0.58171	714
CDPF1	-0.369391	0.211656	0.581047	715
CENPV	-0.44229	0.138203	0.580492	716
RPL29	-0.616343	-0.0361125	0.58023	717
RPL18A	-0.488852	0.0912445	0.580096	718
CLEC4C	-0.232068	0.348019	0.580087	719
OOEP	-0.436675	0.143408	0.580082	720
MYOZ1	-0.31941	0.260344	0.579754	721
RPL37	-0.659798	-0.0801588	0.579639	722
FTL	-0.480082	0.0974626	0.577545	723
MAGED2	-0.356767	0.220714	0.577481	724
RPS5	-0.50342	0.0740086	0.577429	725
C19orf38	-0.162699	0.414518	0.577218	726
PEX11B	-0.342832	0.234233	0.577064	727
ERG	-0.0708515	0.506016	0.576868	728
DALRD3	-0.442027	0.134231	0.576258	729
RP11-664D7.4	-0.141551	0.434625	0.576176	730
BAX	-0.665707	-0.0899519	0.575755	731
LDB1	0.256131	0.831781	0.57565	732
CKM	0.00753378	0.582907	0.575373	733
PRSS57	-0.158569	0.416771	0.57534	734
VEGFB	-0.303033	0.272224	0.575256	735
ANTXRL	-0.471178	0.104076	0.575254	736
GTF2H5	-0.380777	0.194299	0.575076	737
APOBEC3G	-0.379953	0.194357	0.57431	738
PRR22	-0.325693	0.24826	0.573954	739
RP11-20I23.1	0.148581	0.722443	0.573862	740
MED31	-0.31016	0.263109	0.573269	741
CCL1	-0.636205	-0.0632189	0.572986	742
MYL10	-0.461098	0.111809	0.572907	743
ASF1B	-0.329416	0.243073	0.572489	744
MYO7B	-0.121988	0.450494	0.572483	745
PANX3	-0.336458	0.235963	0.572422	746
MINOS1	-0.311738	0.260419	0.572157	747
SPIB	-0.159292	0.412526	0.571817	748
LCK	-0.297972	0.273817	0.57179	749
CTDNEP1	-0.388456	0.183175	0.571631	750
H2AFJ	-0.0231995	0.548335	0.571535	751
RANGRF	-0.471917	0.0995938	0.571511	752
TMEM189-UBE2V1	-0.697431	-0.126698	0.570733	753
TMEM138	-0.257196	0.313487	0.570684	754
CRYBB1	-0.345012	0.22557	0.570583	755
RPL10A	-0.56042	0.0100574	0.570478	756
PRAMEF11	-0.179563	0.390688	0.570252	757
C12orf77	0.0128945	0.582628	0.569734	758
C1orf54	-0.0316194	0.537989	0.569609	759
SS18L2	-0.540102	0.0294198	0.569522	760
STARD3NL	-0.2252	0.344188	0.569388	761
MT-ND2	-0.84198	-0.272635	0.569345	762
RPS14	-0.442407	0.126911	0.569317	763
LY6G6F	-0.102951	0.466238	0.569189	764
EFHD2	-0.218461	0.350717	0.569179	765
MRTO4	-0.153325	0.415678	0.569002	766
SNRPD1	-0.520979	0.0477773	0.568757	767
PSMB6	-0.521956	0.0467614	0.568718	768
IFNLR1	-0.218349	0.350048	0.568397	769
XAGE2	-0.151536	0.416771	0.568308	770.5
XAGE2B	-0.151536	0.416771	0.568308	770.5
FOLR2	-0.44785	0.120204	0.568054	772
FAM166A	-0.409068	0.158326	0.567394	773
ETV3L	-0.194583	0.372766	0.567349	774
C4orf51	0.115286	0.682548	0.567262	775
TLCD1	-0.245936	0.321293	0.567228	776
CALM3	-0.51442	0.0526142	0.567035	777
TOMM20L	-0.0891148	0.477419	0.566533	778
ECEL1	-0.22438	0.341933	0.566313	779
GZMK	-0.511843	0.0540699	0.565913	780
TBC1D4	0.258089	0.823211	0.565122	781
CER1	-0.151653	0.41341	0.565063	782
SPATA9	0.149265	0.713536	0.56427	783
EMC3	-0.554063	0.010095	0.564158	784
RP11-343C2.9	-0.6911	-0.127045	0.564055	785
NSMCE1	-0.224961	0.338995	0.563956	786
ZAR1L	-0.480993	0.0825095	0.563502	787
ZNF385A	-0.201169	0.362264	0.563433	788
RPS18	-0.613039	-0.0497358	0.563303	789
ORMDL2	-0.478841	0.0842391	0.563081	790
RPS11	-0.451815	0.11116	0.562975	791
B3GNT6	-0.415149	0.147557	0.562706	792
TEKT3	-0.324282	0.238391	0.562673	793
POU2F2	0.137239	0.699892	0.562652	794
RRP8	-0.122094	0.440424	0.562518	795
CDK4	-0.550867	0.0116354	0.562502	796
CTB-134H23.2	-0.566993	-0.00473989	0.562253	797
UBL5	-0.58187	-0.0200417	0.561828	798
ZNF22	-0.187735	0.373711	0.561445	799
SLC51B	0.311269	0.872706	0.561437	800
RIPPLY2	-0.582151	-0.0207349	0.561416	801
POU6F1	-0.322799	0.238007	0.560806	802
RPS27	-0.663244	-0.102851	0.560393	803
RPP21	-0.48188	0.0781052	0.559985	804
MYZAP	-0.76351	-0.203932	0.559578	805
VPS11	-0.202043	0.357438	0.559482	806
ZCCHC12	-0.209146	0.350289	0.559435	807
TPT1	-0.495674	0.0636892	0.559364	808
KCNN4	-0.288029	0.270859	0.558888	809
STRADA	-0.103309	0.455363	0.558672	810
VAMP2	-0.386579	0.171989	0.558567	811
TOMM6	-0.595948	-0.0374789	0.558469	812
LEFTY1	-0.275463	0.282782	0.558245	813
SRGAP3	0.212502	0.770279	0.557777	814
NUBP1	-0.311238	0.246217	0.557455	815
ARAF	-0.467245	0.0897464	0.556992	816
HAUS8	-0.369371	0.187455	0.556826	817
CLUL1	-0.23765	0.318812	0.556462	818
RAD51	-0.428573	0.12786	0.556432	819
PARK7	-0.514966	0.0412736	0.55624	820
MGC10955	-0.351007	0.204971	0.555978	821
TM9SF3	0.0410992	0.596599	0.5555	822
NKX2-3	-0.135099	0.420375	0.555474	823
BZRAP1	-0.305775	0.24964	0.555415	824
PM20D2	-0.423859	0.131553	0.555412	825
SIGLEC6	-0.327218	0.227815	0.555033	826
SSR4	-0.427063	0.127782	0.554845	827
AF196779.12	0.0582837	0.612202	0.553919	828
ELP5	-0.31864	0.235196	0.553835	829
VASH1	0.102534	0.656168	0.553634	830
AP000721.4	-0.57575	-0.022129	0.553621	831
CRIPAK	-0.318782	0.234778	0.55356	832
SDR39U1	-0.454511	0.0989129	0.553423	833
U82695.9	-0.430685	0.122462	0.553148	834
ASMT	-0.43131	0.121745	0.553055	835
LPAR2	-0.402631	0.1501	0.552731	836
CAMK1	-0.139471	0.413165	0.552636	837
OR2W3	-0.0257209	0.526871	0.552592	838
FRAT2	-0.0607502	0.491635	0.552385	839
HESX1	-0.0367296	0.515637	0.552367	840
C5orf20	-0.451891	0.10041	0.552301	841
AMD1	-0.0919597	0.460189	0.552148	842
SETMAR	0.123277	0.675261	0.551985	843
AP001421.1	-0.525192	0.0267659	0.551958	844
ASAH2C	-0.363274	0.188512	0.551786	845
PSMB8	-0.444939	0.106707	0.551646	846
MIXL1	0.178139	0.729632	0.551492	847
MT-CYB	-0.704015	-0.152687	0.551328	848
VPS28	-0.642263	-0.0911791	0.551083	849
PTPN6	-0.178511	0.372419	0.550929	850
TFAP4	-0.297527	0.253119	0.550646	851
DNAJC18	0.0989442	0.649024	0.55008	852
ANAPC13	-0.46704	0.0827373	0.549778	853
CDK1	-0.362922	0.186725	0.549647	854
PCMT1	-0.376933	0.172613	0.549546	855
KCNAB2	0.240966	0.790437	0.549471	856
SUSD5	0.398385	0.947852	0.549467	857
SF3B4	-0.476953	0.0722171	0.54917	858
CTF1	0.194623	0.743785	0.549162	859
PRRG3	-0.030754	0.517789	0.548543	860
UBE2QL1	-0.327672	0.220642	0.548314	861
GPS2	-0.379961	0.168292	0.548253	862
PDHB	-0.186597	0.361606	0.548202	863
PAIP2	-0.300538	0.247627	0.548165	864
HLA-C	-0.321854	0.226193	0.548048	865
OVCA2	-0.461075	0.086933	0.548008	866
FAM26F	-0.590933	-0.0429695	0.547963	867
RGCC	-0.0260874	0.521816	0.547903	868
COLEC12	-0.354532	0.193109	0.547641	869
CDX4	-0.0952587	0.451869	0.547128	870
RPS23	-0.543443	0.0035268	0.54697	871
HEPACAM2	-0.393987	0.152655	0.546642	872
TCEAL5	-0.426998	0.119584	0.546582	873
TMEM50A	-0.323142	0.223015	0.546157	874
CAD	-0.0894647	0.456448	0.545913	875
LY6G5B	-0.39659	0.149056	0.545646	876
RPA2	-0.476702	0.0687678	0.54547	877
RP11-793H13.10	-0.465927	0.0794095	0.545336	878
RP11-872D17.8	-0.530825	0.0144088	0.545233	879
TMEM200B	-0.106667	0.438519	0.545186	880
ZNF683	-0.385575	0.159595	0.54517	881
HEY2	0.118992	0.663651	0.544659	882
TVP23A	-0.088385	0.456006	0.544391	883
VCX3B	-0.339841	0.204422	0.544263	884
PLCB2	-0.180539	0.363713	0.544252	885
RSAD2	0.0187485	0.562864	0.544115	886
TEX19	-0.28976	0.253964	0.543723	887
ARV1	-0.107926	0.435711	0.543637	888
FCER2	-0.262498	0.28098	0.543478	889
HLA-DOB	-0.129176	0.414241	0.543417	890
PA2G4	-0.226651	0.316518	0.54317	891
RP11-650K20.3	-0.108322	0.43452	0.542843	892
RASL11B	0.196892	0.739575	0.542683	893
RHNO1	-0.468864	0.0734846	0.542349	894
KIF25	-0.321535	0.22028	0.541815	895
CAMP	-0.284351	0.25738	0.541731	896
BTN3A2	-0.0569897	0.484517	0.541507	897
PSMD9	-0.601654	-0.0604427	0.541211	898
EDARADD	-0.313165	0.227742	0.540908	899
CRYGS	-0.417986	0.122043	0.540029	900
SMS	-0.493634	0.0462793	0.539913	901
KCNA5	0.0339879	0.573717	0.539729	902
CRISP2	-0.680578	-0.140896	0.539683	903
CKS2	-0.612969	-0.0732925	0.539677	904
MMP26	-0.700582	-0.160958	0.539624	905
LCN15	-0.370917	0.168702	0.539619	906
NSL1	-0.0172932	0.522281	0.539574	907
PRDM12	0.386519	0.926043	0.539523	908
RPLP1	-0.524233	0.0148095	0.539043	909
WDR83OS	-0.572503	-0.0336283	0.538874	910
AC007204.1	-0.519324	0.0193423	0.538666	911
DCTN6	0.152684	0.691221	0.538538	912
RPS21	-0.624008	-0.0857586	0.538249	913
PHF5A	-0.392515	0.14544	0.537956	914
C9orf114	-0.467849	0.069873	0.537722	915
RBM14-RBM4	-0.0131904	0.524527	0.537718	916
KLK4	-0.286002	0.250954	0.536955	917
TRAPPC2P1	-0.313908	0.222956	0.536864	918
PLD6	-0.0866158	0.450245	0.536861	919
PPIAL4A	0.29719	0.833888	0.536699	920
CCL3L1	-0.670208	-0.133583	0.536625	921
RNASEK-C17orf49	-0.73496	-0.198442	0.536517	922
CRTAP	-0.085364	0.451016	0.53638	923
ABRACL	-0.316918	0.219382	0.536299	924
TMEM252	-0.259551	0.27651	0.536061	925
IL27RA	-0.33577	0.200177	0.535947	926
FP15737	-0.586676	-0.0508625	0.535813	927
CRIP1	-0.482239	0.0535017	0.535741	928
HDAC3	-0.291977	0.243673	0.535651	929
KNCN	-0.06011	0.475399	0.535509	930
CSDC2	-0.349124	0.186348	0.535471	931
GPX4	-0.531545	0.00377317	0.535318	932
C11orf21	-0.360126	0.174971	0.535097	933
SPOP	0.147817	0.682698	0.534881	934
LSP1	-0.24312	0.291739	0.534859	935
EIF2B1	-0.11878	0.415902	0.534682	936
MAT2B	-0.0972775	0.43724	0.534517	937
ORAI1	-0.313265	0.220598	0.533864	938
DNAJC8	-0.252728	0.280973	0.533701	939
ARG2	-0.421095	0.112595	0.533691	940
OSTF1	-0.283339	0.250289	0.533628	941
MAP6D1	-0.155393	0.378214	0.533607	942
ZRSR2	-0.267363	0.266021	0.533385	943
ADPRM	-0.0187086	0.514404	0.533112	944
EEF1A1	-0.40746	0.124699	0.532158	945
C10orf107	-0.495679	0.0364714	0.53215	946
ERAS	-0.488943	0.0431605	0.532103	947
RPUSD2	0.117419	0.649263	0.531844	948
RPL36	-0.403243	0.128465	0.531708	949
NIPSNAP3A	-0.457552	0.073957	0.531509	950
PARP10	-0.163633	0.367568	0.531201	951
UMOD	-0.0413129	0.489343	0.530656	952
RPLP0	-0.447166	0.0834532	0.530619	953
AL138764.1	-0.249383	0.281139	0.530522	954
SPACA3	-0.593524	-0.0632189	0.530305	955
RNF123	0.242317	0.772113	0.529796	956
KRT33A	-0.112853	0.416771	0.529624	957
AL109927.1	-0.367057	0.162197	0.529254	958
DRG2	-0.306535	0.22206	0.528595	959
GTSF1	-0.545633	-0.0177711	0.527862	960
POLE3	-0.614146	-0.086871	0.527275	961
RPL24	-0.575782	-0.0485378	0.527244	962
STMN1	-0.451646	0.0754135	0.527059	963
C12orf73	-0.409015	0.117946	0.52696	964
METTL11B	-0.546206	-0.0197687	0.526438	965
CDCA3	-0.352824	0.173455	0.526279	966
DCP1B	0.087164	0.613325	0.526161	967
CHMP4A	-0.503873	0.0222092	0.526083	968
CCR6	-0.132415	0.393343	0.525758	969
SLC25A35	-0.492849	0.0325957	0.525444	970
PKNOX2	-0.0201949	0.505211	0.525406	971
RBM4	0.0246048	0.549588	0.524983	972
ARIH2	0.199977	0.724602	0.524625	973
CD19	-0.0559017	0.468557	0.524459	974
ISX	-0.263436	0.260995	0.524431	975
RPL17	-0.495198	0.0289548	0.524153	976
WDR6	-0.268411	0.255165	0.523576	977
ICAM3	-0.513642	0.00963232	0.523274	978
CNR2	0.0398262	0.563056	0.523229	979
LIM2	0.0202683	0.543433	0.523164	980
SNRPF	-0.631708	-0.108592	0.523116	981
SMIM15	0.219614	0.742541	0.522927	982
SRP14	-0.452259	0.0704619	0.522721	983
COCH	-0.306481	0.216157	0.522638	984
KIFC2	-0.191196	0.331315	0.522511	985
OR8B12	0.266008	0.788456	0.522448	986
PET100	-0.51659	0.00549331	0.522084	987
AC017081.1	-0.396161	0.125901	0.522061	988
RMI2	-0.49055	0.0313764	0.521926	989
TMEM89	-0.29688	0.224989	0.521868	990
RP11-41O4.1	-0.589211	-0.0674262	0.521785	991
MT-ATP6	-0.771626	-0.250303	0.521323	992
NRM	-0.368015	0.153263	0.521278	993
PRRT2	0.0804764	0.601249	0.520772	994
OR5B3	0.0776049	0.5983	0.520695	995
CD4	-0.412965	0.10766	0.520626	996
AC005544.1	-0.535877	-0.0155459	0.520331	997
PAF1	-0.43624	0.0840627	0.520302	998
PRAF2	-0.512357	0.00780946	0.520166	999
GPR176	0.0598176	0.57989	0.520073	1000
CHCHD4	-0.173103	0.34641	0.519513	1001
GZMB	-0.403448	0.115947	0.519395	1002
TBC1D3	-0.618175	-0.0989753	0.5192	1003
OR4D10	-0.161211	0.357841	0.519052	1004
GP5	0.123134	0.6419	0.518766	1005
TNFSF13B	0.147125	0.665797	0.518672	1006
GTSCR1	-0.38298	0.135647	0.518626	1007
FUNDC2	-0.445003	0.0734522	0.518456	1008
SNX31	0.0760544	0.594237	0.518183	1009
GSPT2	-0.168469	0.349624	0.518093	1010
ISCA2	-0.446183	0.0718058	0.517988	1011
ATP5A1	0.0439573	0.56192	0.517962	1012
RPUSD3	0.104545	0.622179	0.517634	1013
NOL6	0.054763	0.5722	0.517437	1014
UBE2B	-0.46986	0.0475677	0.517428	1015
XCL2	-0.267518	0.249395	0.516913	1016
AIF1	-0.531553	-0.0147583	0.516795	1017
CDC25A	-0.302649	0.214063	0.516712	1018
REC8	-0.299119	0.217569	0.516688	1019
APOBEC3C	-0.507956	0.00868243	0.516639	1020
APOC1	-0.595822	-0.0798599	0.515962	1021
NDUFAF3	-0.445436	0.0703659	0.515802	1022
RIMBP3B	-0.467947	0.0477866	0.515733	1023
EIF4EBP3	-0.468702	0.0469216	0.515623	1024
PTH	-0.00521929	0.509974	0.515193	1025
FBLN7	-0.131119	0.38389	0.515009	1026
PRG3	-0.0631286	0.451869	0.514998	1027
RP11-770J1.5	-0.28041	0.234558	0.514968	1028
SPNS3	-0.445866	0.068803	0.514669	1029
NAT8L	-0.0688183	0.445783	0.514601	1030
MYO1G	0.0686124	0.582997	0.514384	1031
ZNRD1	-0.48628	0.0279756	0.514255	1032
SPESP1	-0.363476	0.150633	0.514109	1033
RPS13	-0.732185	-0.218193	0.513992	1034
B2M	-0.502426	0.01145	0.513876	1035
TMEM254	-0.379149	0.134719	0.513869	1036
C14orf28	0.371766	0.885518	0.513752	1037
PASD1	0.0185806	0.532201	0.513621	1038
DNASE2B	-0.40939	0.104179	0.513569	1039
AKR1A1	-0.285189	0.228252	0.513441	1040
AL358333.1	-0.480344	0.0329768	0.513321	1041
EPB42	0.264517	0.777509	0.512992	1042
C11orf68	-0.611298	-0.0985623	0.512735	1043
CENPW	-0.406999	0.105678	0.512677	1044
FRA10AC1	-0.0251262	0.487465	0.512591	1045
MT-ND4L	-0.627395	-0.114928	0.512468	1046
DNAJC5G	-0.0259562	0.486453	0.512409	1047
TSPO2	-0.0108195	0.501353	0.512173	1048
RPL38	-0.417963	0.0936942	0.511657	1049
C2orf80	-0.197738	0.313777	0.511516	1050
SNRPE	-0.356147	0.155217	0.511364	1051
MEA1	-0.545065	-0.0338266	0.511239	1052
SPIN4	-0.266447	0.244537	0.510984	1053
KIF22	-0.404574	0.105922	0.510496	1054
BAG2	0.0268522	0.537229	0.510377	1055
CXXC1	0.0431302	0.553269	0.510139	1056
CCR5	-0.310255	0.199788	0.510043	1057
INO80C	-0.424647	0.0853792	0.510027	1058
GLA	-0.186592	0.323411	0.510004	1059
RPL23A	-0.452967	0.057035	0.510002	1060
CSH1	0.08893	0.5983	0.50937	1061
NT5C1A	-0.150896	0.357841	0.508737	1062
OXA1L	-0.468974	0.039718	0.508692	1063
LBR	-0.0337992	0.474754	0.508553	1064
PIK3CD	-0.0195397	0.488613	0.508153	1065
RFPL4AL1	0.117007	0.624947	0.50794	1066
SEMA5B	0.0182102	0.525857	0.507647	1067
VPS29	-0.480454	0.0269398	0.507394	1068
BTD	-0.234949	0.272351	0.5073	1069
TMEM229B	-0.138115	0.36913	0.507245	1070
DACT2	-0.458322	0.0489107	0.507232	1071
UBBP4	0.0416555	0.548607	0.506951	1072
PTTG1	-0.396668	0.110138	0.506806	1073
DNAJC19	-0.383421	0.123149	0.50657	1074
LAMTOR1	-0.399054	0.107354	0.506409	1075
IL1RAPL1	0.0756613	0.581826	0.506165	1076
THYN1	-0.370477	0.135382	0.50586	1077
C14orf119	-0.435542	0.0699788	0.505521	1078
GTF2B	-0.104478	0.40103	0.505508	1079
WARS	0.0394037	0.544782	0.505378	1080
SLC30A4	0.157169	0.662466	0.505297	1081
AC007557.1	-0.161211	0.344066	0.505277	1082
TUBB	-0.37906	0.125777	0.504837	1083
MSI1	-0.293259	0.211497	0.504756	1084
PRSS56	-0.0878164	0.416771	0.504588	1085
CBLN2	-0.199031	0.30493	0.503961	1086
ADHFE1	-0.471829	0.0321088	0.503938	1087
PIP5K1B	0.00892256	0.512846	0.503923	1088
TMEM216	-0.56635	-0.0625318	0.503818	1089
UBE2E3	-0.36719	0.136605	0.503795	1090
HSPB2	-0.066335	0.437056	0.503391	1091
RPP14	0.116062	0.619253	0.50319	1092
GPC6	0.181287	0.684451	0.503164	1093
CHAF1B	-0.377738	0.125416	0.503155	1094
SF3B5	-0.405286	0.0977521	0.503038	1095
PPP1R18	0.18823	0.690511	0.502281	1096
RSPO1	-0.676573	-0.17431	0.502263	1097
CHRNA2	0.12878	0.630894	0.502114	1098
MYD88	-0.541908	-0.0398794	0.502029	1099
CCL27	0.0383975	0.540345	0.501948	1100
CPXM2	0.3464	0.847917	0.501518	1101
PMEPA1	-0.213654	0.286665	0.500319	1102
OST4	-0.53557	-0.0356695	0.499901	1103
ACSM3	-0.423985	0.0757212	0.499706	1104
CTD-2207O23.12	-0.637104	-0.137829	0.499275	1105
APOBEC3H	-0.563895	-0.0648669	0.499028	1106
COQ3	-0.431695	0.0667013	0.498396	1107
HHEX	-0.217947	0.28037	0.498318	1108
GIMAP1	-0.178589	0.319669	0.498258	1109
PAK1IP1	-0.225106	0.27314	0.498246	1110
IZUMO1	-0.174107	0.323986	0.498093	1111
PRMT5	-0.221915	0.27607	0.497985	1112
CITED1	-0.518952	-0.0215269	0.497425	1113
S1PR5	-0.119927	0.377403	0.497329	1114
C19orf70	-0.473933	0.0233787	0.497311	1115
USP11	-0.318726	0.178398	0.497125	1116
ISLR2	-0.0591573	0.437819	0.496977	1117
TRIM74	-0.486117	0.0108157	0.496933	1118
C6orf226	-0.420309	0.0763747	0.496684	1119
MDGA1	-0.17587	0.320669	0.496539	1120
RPL19	-0.565429	-0.0689389	0.49649	1121
NUDT14	-0.342949	0.153422	0.496371	1122
SNURF	-0.242208	0.253817	0.496025	1123
CCDC12	-0.48006	0.0159477	0.496007	1124
RS1	0.0894511	0.58514	0.495689	1125
ATP5E	-0.618253	-0.123017	0.495236	1126
ELN	0.0757829	0.570897	0.495114	1127
ADAM11	-0.211928	0.283181	0.495109	1128
CAPZB	-0.347324	0.147649	0.494974	1129
TCEAL7	-0.181894	0.31297	0.494864	1130
FAM159A	-0.0984059	0.396429	0.494835	1131
SLC29A1	-0.167865	0.326686	0.494551	1132
HNRNPA2B1	-0.447861	0.0462197	0.49408	1133
DHH	0.365478	0.859388	0.49391	1134
UROS	-0.182292	0.311491	0.493783	1135
NHP2L1	-0.345222	0.148485	0.493706	1136
TBX10	-0.578285	-0.0849413	0.493344	1137
NOG	0.13825	0.63148	0.493231	1138
GLTSCR2	-0.258528	0.234222	0.49275	1139
PGM3	0.143049	0.63505	0.492001	1140
ELP2	0.222221	0.714158	0.491937	1141
IL24	0.253414	0.745268	0.491854	1142
TMEM66	0.240807	0.732619	0.491812	1143
RASGEF1C	-0.446919	0.044781	0.4917	1144
C10orf35	-0.448413	0.0432288	0.491642	1145
CPNE2	0.115383	0.606931	0.491548	1146
SLC38A5	-0.2206	0.270879	0.491479	1147
AC142381.1	-0.115012	0.376442	0.491454	1148
RTP4	-0.311953	0.17943	0.491384	1149
C11orf40	-0.0742181	0.416771	0.49099	1150
ZMYND19	-0.160354	0.330506	0.49086	1151
SLC26A10	-0.0866605	0.403992	0.490653	1152
GPD1L	0.159979	0.650517	0.490537	1153
E2F2	-0.0708939	0.419536	0.49043	1154
DDX39A	-0.346676	0.14353	0.490206	1155
MRPS14	0.0708821	0.560626	0.489744	1156
CRABP2	-0.277609	0.212039	0.489648	1157
PYGM	0.023094	0.512585	0.489491	1158
SKA2	-0.249323	0.239524	0.488847	1159
LGALS7B	-0.531863	-0.0430414	0.488822	1160
ASAH1	-0.0558807	0.432791	0.488672	1161
AMY2A	-0.0423601	0.446279	0.488639	1162
NDUFB11	-0.379015	0.109582	0.488597	1163
RCAN2	0.0223522	0.510484	0.488132	1164
RUFY4	-0.201559	0.286523	0.488082	1165
RPS15A	-0.667587	-0.179612	0.487975	1166
TRAT1	-0.19673	0.290803	0.487533	1167
SLC25A33	-0.00327732	0.48418	0.487457	1168
KRT1	-0.274928	0.212468	0.487395	1169
ST3GAL5	0.167746	0.65509	0.487344	1170
NDUFB7	-0.414833	0.0718406	0.486673	1171
NT5C1B-RDH14	-0.433021	0.0534842	0.486505	1172
RUNX3	-0.213846	0.272485	0.486331	1173
ZNF259	-0.0558943	0.430327	0.486221	1174
UBXN6	-0.329556	0.15639	0.485946	1175
ANKRD29	-0.233176	0.252536	0.485712	1176
SAMD3	-0.0542519	0.43123	0.485482	1177
CDH10	-0.206849	0.278454	0.485303	1178
MRPL20	-0.425623	0.0595759	0.485199	1179
C19orf54	-0.419043	0.0656769	0.48472	1180
TNFRSF14	-0.39727	0.087208	0.484478	1181
FGD3	0.120155	0.604177	0.484022	1182
RNF113A	-0.360139	0.123498	0.483637	1183
MRPS23	-0.268628	0.214952	0.48358	1184
OR51A7	-0.0994404	0.384111	0.483551	1185
RAB9A	0.0201799	0.503712	0.483532	1186
PPIAL4B	0.25043	0.73396	0.48353	1187
LTV1	0.00438923	0.487775	0.483386	1188
PLD5	0.155391	0.638418	0.483027	1189
FOXA1	-0.0593191	0.423655	0.482974	1190
NXF1	-0.273392	0.209265	0.482657	1191
TMEM78	0.0735698	0.556131	0.482561	1192
C11orf48	-0.426875	0.0555972	0.482472	1193
CYHR1	-0.376098	0.106329	0.482427	1194
KLF1	0.161484	0.643871	0.482388	1195
RPL41	-0.565273	-0.0831336	0.482139	1196
TMEM60	-0.220008	0.261619	0.481627	1197
SNRPC	-0.494474	-0.0130587	0.481416	1198
C6orf203	-0.400444	0.0807191	0.481163	1199
KCNIP1	-0.181936	0.299209	0.481145	1200
PTPRCAP	-0.203776	0.276867	0.480644	1201
TSHB	-0.410327	0.0701744	0.480501	1202
STAP1	-0.187379	0.293083	0.480462	1203
POLR2K	-0.387702	0.0926234	0.480325	1204
CALHM2	0.0112991	0.491591	0.480292	1205
LRRC3C	-0.543467	-0.0632189	0.480248	1206
USE1	-0.394476	0.0857613	0.480237	1207
NSMCE4A	-0.142032	0.338084	0.480116	1208
YPEL3	-0.223916	0.255359	0.479275	1209
MIIP	-0.0481337	0.430956	0.479089	1210
TMCO2	0.31876	0.797775	0.479015	1211
SAE1	-0.31149	0.167522	0.479012	1212
TAX1BP3	-0.0362427	0.442764	0.479006	1213
WBP2	-0.470739	0.00817119	0.478911	1214
EIF3L	-0.226969	0.251701	0.478671	1215
MMP20	-0.20421	0.274267	0.478477	1216
TGFB1	0.168343	0.646758	0.478415	1217
AC016722.1	0.090561	0.56896	0.478399	1218
SLC25A52	0.267114	0.745496	0.478383	1219
AURKB	-0.401398	0.0769023	0.4783	1220
HLA-DPB1	-0.471504	0.006726	0.47823	1221
TMEM126B	-0.378809	0.0994023	0.478212	1222
PRRT1	-0.0804747	0.39749	0.477965	1223
U2AF1	-0.477861	-2.02838e-05	0.477841	1224
RAB11B	-0.353627	0.124004	0.477631	1225
IFITM3	-0.536783	-0.0593518	0.477431	1226
POU2AF1	0.0359131	0.51326	0.477347	1227
COG2	0.197757	0.675062	0.477304	1228
TUBB1	0.173272	0.650566	0.477294	1229
CFL2	-0.251277	0.225992	0.477269	1230
USF1	-0.0326041	0.444614	0.477218	1231
UBA7	-0.0326438	0.444276	0.47692	1232
CPA1	0.0436136	0.520487	0.476873	1233
NDC80	-0.278812	0.198	0.476812	1234
NKG7	-0.417411	0.0592633	0.476675	1235
PPIAL4D	0.335955	0.812261	0.476306	1236
FBXO5	-0.224241	0.251907	0.476148	1237
UQCRB	-0.518365	-0.0422186	0.476146	1238
TMEM233	0.21696	0.693024	0.476064	1239
SH2D3C	-0.0581311	0.417894	0.476026	1240
TIMM8B	-0.406681	0.0690149	0.475695	1241
NRG4	-0.185244	0.290356	0.4756	1242
HMGB2	-0.359404	0.115988	0.475393	1243
ARL2BP	0.0047455	0.47936	0.474615	1244
ZCWPW1	-0.141497	0.333095	0.474592	1245
AK1	-0.651953	-0.177476	0.474476	1246
RP11-1085N6.3	-0.383342	0.0909564	0.474299	1247
MT-ND3	-0.683223	-0.209351	0.473872	1248
CYP7A1	-0.294999	0.178732	0.473732	1249
TM4SF2	-0.341493	0.132227	0.47372	1250
UPF3A	-0.311425	0.162115	0.47354	1251
HCFC1R1	-0.162752	0.310678	0.47343	1252
TBC1D25	-0.178407	0.294867	0.473274	1253
C9orf139	0.201399	0.674351	0.472952	1254
PPIE	-0.391037	0.08187	0.472907	1255
CPA2	-0.410207	0.0626323	0.47284	1256
NUTM2E	0.431806	0.904563	0.472757	1257
TECR	-0.388383	0.0841428	0.472526	1258
SYK	0.216692	0.689075	0.472383	1259
TBCE	-0.0766241	0.395315	0.47194	1260
AC132192.1	0.264899	0.736712	0.471814	1261
NDUFA8	-0.472338	-0.000642988	0.471695	1262
CIDEC	-0.256823	0.21456	0.471383	1263
AL591806.1	-0.272798	0.198532	0.471331	1264
ICOS	-0.041272	0.430043	0.471315	1265
TSPAN32	-0.246562	0.224617	0.471179	1266
RPS29	-0.738186	-0.267369	0.470816	1267
TMEM179B	-0.211689	0.258894	0.470583	1268
MRPS33	-0.471232	-0.000737018	0.470495	1269
ADC	-0.00231427	0.468073	0.470388	1270
SUMO2	-0.466311	0.00349323	0.469804	1271
PARP2	-0.279899	0.189754	0.469653	1272
PPIAL4G	-0.0319377	0.437551	0.469489	1273
PTPMT1	-0.258243	0.211086	0.469329	1274
MAP3K15	-0.223038	0.246164	0.469202	1275
PPP1CA	-0.254581	0.214451	0.469033	1276
KLRB1	-0.262693	0.206316	0.46901	1277
MAP1LC3B2	-0.683903	-0.215086	0.468817	1278
BPIFA3	-0.0165734	0.451869	0.468443	1279
FERD3L	-0.0515019	0.416771	0.468273	1280
KIR3DL1	-0.388511	0.0794095	0.467921	1281
TMEM210	-0.243526	0.224218	0.467744	1282
EXOSC5	-0.226146	0.241542	0.467688	1283
SYTL1	-0.227202	0.240478	0.46768	1284
CENPM	-0.290268	0.177215	0.467483	1285
GNG13	0.0847232	0.552101	0.467378	1286
NEUROG3	-0.12537	0.341977	0.467347	1287
C5orf50	-0.400519	0.0667076	0.467226	1288
ELOVL1	-0.465806	0.0013199	0.467126	1289
SPATA3	-0.0502743	0.416771	0.467046	1290
CCDC71	-0.181178	0.285717	0.466895	1291
GLIPR1	-0.0344572	0.432431	0.466888	1292
PPIA	-0.422072	0.0447289	0.466801	1293
C12orf75	-0.37729	0.0889977	0.466287	1294
ACCSL	-0.194476	0.271732	0.466209	1295
LEFTY2	-0.0597763	0.406143	0.465919	1296
KLK10	0.0400993	0.505819	0.46572	1297
OSBPL7	-0.195562	0.269919	0.46548	1298
TCEAL2	-0.443828	0.0215255	0.465353	1299
MYL6B	-0.284826	0.180322	0.465148	1300
PSMB4	-0.433237	0.0318667	0.465104	1301
QPCTL	-0.303803	0.161004	0.464807	1302
AC140481.2	-0.0900273	0.374635	0.464663	1303
PFDN5	-0.604247	-0.139589	0.464657	1304
CREB3L1	-0.0135151	0.45092	0.464435	1305
OPN4	0.0559052	0.520216	0.464311	1306
TAP1	-0.184476	0.279632	0.464108	1307
P2RY4	0.15722	0.621302	0.464083	1308
UBE2J1	-0.149591	0.314257	0.463848	1309
IFNA4	0.0930805	0.556907	0.463826	1310
C2orf57	0.196566	0.660318	0.463752	1311
MROH5	-0.00213269	0.461482	0.463614	1312
POLR2E	-0.463965	-0.000365317	0.463599	1313
CLEC9A	-0.0689294	0.394652	0.463582	1314
RPS15	-0.449413	0.0139667	0.46338	1315
CUTA	-0.404091	0.0592683	0.46336	1316
COMMD5	-0.275763	0.187535	0.463299	1317
IL21	-0.234666	0.228475	0.463141	1318
MFAP2	0.114125	0.577251	0.463126	1319
ASNA1	-0.402137	0.0609773	0.463115	1320
TSR2	-0.406823	0.0558509	0.462674	1321
SURF1	-0.623211	-0.161002	0.462209	1322
PSEN2	0.345569	0.807536	0.461967	1323
STX10	-0.304409	0.157154	0.461563	1324
KLK13	-0.419315	0.0420267	0.461342	1325
YTHDF2	0.255493	0.716685	0.461192	1326
FRMPD4	-0.011637	0.449261	0.460898	1327
DOLPP1	-0.301668	0.159176	0.460844	1328
COMMD6	-0.660295	-0.199481	0.460814	1329
DPH3	-0.235625	0.224905	0.46053	1330
CGA	-0.621884	-0.16141	0.460475	1331
SUPV3L1	0.160862	0.621214	0.460352	1332
IL5RA	-0.143337	0.316812	0.460149	1333
ADSL	-0.214158	0.245839	0.459997	1334
CCDC178	0.0081796	0.467969	0.45979	1335
PFN4	0.267681	0.727325	0.459644	1336
TMEM42	-0.487054	-0.0274367	0.459617	1337
U2AF1L4	-0.296419	0.163171	0.45959	1338
DKFZP434A062	-0.110084	0.34939	0.459474	1339
AL162407.1	-0.539184	-0.0799106	0.459274	1340
PSMC1	-0.265499	0.19347	0.458968	1341
MSRB2	-0.12527	0.33352	0.45879	1342
FEN1	-0.36346	0.095194	0.458654	1343
DHRS4L2	-0.483487	-0.0248549	0.458632	1344
ACTA2	0.0983071	0.556642	0.458335	1345
GLYATL3	-0.121442	0.336881	0.458323	1346
MRPL45	-0.211381	0.246804	0.458185	1347
GP9	-0.0758469	0.382016	0.457863	1348
MAL	-0.189106	0.268676	0.457782	1349
RPS8	-0.446481	0.0112937	0.457775	1350
MRPS21	-0.182811	0.274746	0.457557	1351
NPIPA2	-0.266284	0.191133	0.457417	1352
RAN	-0.463852	-0.00690667	0.456945	1353
AL021546.6	-0.440372	0.0164624	0.456834	1354
TMEM35	0.105634	0.56228	0.456646	1355
FAM25C	0.302936	0.759534	0.456598	1356
TCF19	-0.352703	0.103864	0.456567	1357
TYROBP	-0.48821	-0.0316628	0.456547	1358
RLN1	-0.353532	0.10298	0.456512	1359
LYZ	-0.41482	0.0415786	0.456399	1360
RPL39	-0.689649	-0.233548	0.456101	1361
C17orf96	0.240417	0.696115	0.455698	1362
HMHA1	0.0579726	0.513463	0.45549	1363
SYCE2	-0.148203	0.307182	0.455385	1364
ADD2	-0.130748	0.324553	0.455302	1365
TMC1	0.16989	0.625135	0.455246	1366
CASP7	-0.188385	0.266842	0.455227	1367
EBLN1	-0.164254	0.290913	0.455167	1368
CILP	0.249835	0.704916	0.455081	1369
KLHDC9	-0.171563	0.283284	0.454847	1370
HBZ	-0.474657	-0.0203249	0.454332	1371
RPL34	-0.480521	-0.0265196	0.454002	1372
OR51Q1	-0.0420427	0.411557	0.4536	1373
CCR3	0.0898616	0.543433	0.453571	1374
PCBP1	-0.493819	-0.0403878	0.453431	1375
NME6	0.181537	0.634799	0.453262	1376
MED18	0.151238	0.604459	0.453221	1377
HLA-DRA	-0.431107	0.0218372	0.452944	1378
UNC13D	0.0446242	0.497326	0.452702	1379
RGS7	-0.114429	0.338136	0.452565	1380
CTC-273B12.7	-0.616632	-0.164332	0.452301	1381
RPL18	-0.345081	0.106908	0.451989	1382
FAM178B	-0.392079	0.0598722	0.451951	1383
OR4K5	0.152402	0.604326	0.451924	1384
TATDN1	-0.0431482	0.408719	0.451867	1385
RPA1	-0.268548	0.183259	0.451807	1386
FKBPL	-0.275764	0.175959	0.451723	1387
ADAM33	0.057132	0.50885	0.451718	1388
SMDT1	-0.482215	-0.0306037	0.451611	1389
C7orf66	-0.0558425	0.395554	0.451397	1390
SNRPD2	-0.449673	0.00167446	0.451348	1391
C11orf89	-0.137823	0.31349	0.451313	1392
HSD17B11	-0.639405	-0.188171	0.451234	1393
SFR1	-0.043591	0.407526	0.451117	1394
SMCO4	-0.59478	-0.143711	0.451069	1395
TMEM14C	-0.452279	-0.0013155	0.450963	1396
FPGS	-0.300535	0.150286	0.450821	1397
MT-ND5	-0.648875	-0.198251	0.450623	1398
AC011500.1	-0.479213	-0.0286607	0.450553	1399
C14orf2	-0.424267	0.0262389	0.450506	1400
TMEM258	-0.549158	-0.0988157	0.450342	1401
CCDC51	-0.317823	0.131721	0.449544	1402
AC023469.1	0.0124318	0.461824	0.449393	1403
KIAA1279	0.102887	0.552193	0.449306	1404
PTPRR	-0.269004	0.18015	0.449154	1405
MRPS36	-0.145441	0.303619	0.449061	1406
DIRAS2	-0.0875235	0.361419	0.448943	1407
KB-1980E6.3	-0.420188	0.0287491	0.448937	1408
CA1	0.336104	0.78503	0.448926	1409
FXYD5	-0.206405	0.242486	0.448891	1410
ITGA8	0.053075	0.501719	0.448644	1411
KLRF1	-0.158257	0.290362	0.448619	1412
FAU	-0.552869	-0.104446	0.448423	1413
C9orf116	-0.43438	0.0140008	0.44838	1414
IHH	-0.690406	-0.242059	0.448347	1415
VPS26A	0.176988	0.625164	0.448176	1416
PHPT1	-0.297614	0.15032	0.447933	1417
MCM7	-0.171689	0.276056	0.447745	1418
SH3GLB2	-0.246997	0.200462	0.44746	1419
VPS51	0.180709	0.628099	0.447389	1420
UTS2	-0.234999	0.212229	0.447228	1421
SMIM4	-0.274377	0.172579	0.446957	1422
PSMC3	-0.343413	0.103499	0.446911	1423
IL36A	0.0859355	0.532718	0.446782	1424
RPS9	-0.395604	0.0509161	0.44652	1425
RP11-944C7.1	-0.354712	0.0917984	0.44651	1426
PINX1	0.169928	0.616391	0.446463	1427
CIB3	-0.364153	0.0821323	0.446286	1428
PRND	0.20986	0.656145	0.446285	1429
CD300LD	-0.0507119	0.395554	0.446266	1430
C1ORF220	-0.209285	0.236887	0.446172	1431
UBQLN2	-0.150767	0.295374	0.44614	1432
URGCP-MRPS24	-0.274008	0.171837	0.445845	1433
MAGOH	-0.465263	-0.0195018	0.445761	1434
TMEM106C	-0.47245	-0.0267833	0.445667	1435
GIMAP7	-0.336636	0.108936	0.445572	1436
TTC24	-0.304217	0.141193	0.44541	1437
FAM50B	-0.00831888	0.436873	0.445192	1438
FOXRED1	-0.450513	-0.00566372	0.444849	1439
EDF1	-0.446686	-0.00190909	0.444777	1440
GPANK1	0.147823	0.592499	0.444676	1441
PGD	-0.16194	0.282695	0.444634	1442
UBXN1	-0.533924	-0.0893675	0.444556	1443
ELOVL2	-0.165987	0.278305	0.444292	1444
OR2T6	0.177703	0.621617	0.443914	1445
MYL12A	-0.349137	0.0946384	0.443776	1446
ZBTB2	0.191719	0.635348	0.443629	1447
SMIM7	-0.239749	0.203565	0.443314	1448
PSMD4	-0.395778	0.0475062	0.443284	1449
ANGPT4	0.432926	0.876055	0.443129	1450
NEDD8	-0.510749	-0.0676264	0.443122	1451
OR13C8	0.0185806	0.461482	0.442901	1452
RAB41	0.125668	0.568106	0.442437	1453
AC006435.1	0.0939731	0.536133	0.44216	1454
TULP2	-0.269265	0.172834	0.442099	1455
DYNLL1	-0.358866	0.0830752	0.441941	1456
LILRA2	-0.185389	0.256527	0.441916	1457
SLC9B1P1	-0.0936915	0.348019	0.44171	1458
RSAD1	-0.181299	0.260316	0.441615	1459
MPV17L2	-0.356153	0.0850283	0.441181	1460
SRSF7	-0.361041	0.0799418	0.440983	1461
AMZ2	-0.305402	0.135513	0.440915	1462
HTR3D	0.158176	0.5983	0.440124	1463
PEX12	0.165219	0.605223	0.440003	1464
AL355490.1	-0.423108	0.0168859	0.439994	1465
MS4A1	-0.0725191	0.367409	0.439928	1466
NAGK	-0.130588	0.309302	0.439889	1467
MAGEB10	-0.140805	0.299079	0.439884	1468
TMOD1	-0.16713	0.272302	0.439432	1469
BST1	0.012301	0.451644	0.439343	1470
UROD	-0.498481	-0.0593555	0.439126	1471
PSME2	-0.34058	0.0984659	0.439046	1472
C9orf142	-0.277177	0.161828	0.439005	1473
OR8B8	-0.0923241	0.346468	0.438792	1474
C7orf34	-0.0682458	0.370434	0.43868	1475
HSPA1L	0.0359575	0.474477	0.43852	1476
MBTPS2	0.00451664	0.442963	0.438447	1477
INSL5	-0.398022	0.0401123	0.438135	1478
TMA7	-0.399298	0.0387213	0.438019	1479
KLHDC3	-0.311116	0.126753	0.437869	1480
PPP1R8	-0.143604	0.294105	0.43771	1481
POMC	-0.186089	0.251565	0.437654	1482
KLF13	0.182487	0.620063	0.437576	1483
NDUFB8	-0.319229	0.117732	0.43696	1484
SLC45A3	-0.493973	-0.0570787	0.436894	1485
EOMES	-0.175482	0.26134	0.436822	1486
MRPL40	-0.438671	-0.0019464	0.436725	1487
AC003102.1	-0.315545	0.121095	0.436641	1488
AP001579.1	-0.520248	-0.0837981	0.43645	1489
FCGR1A	-0.202474	0.233935	0.436409	1490
GADD45GIP1	-0.32922	0.106908	0.436129	1491
HIST1H4G	-0.0193508	0.416771	0.436122	1492
ADAMDEC1	-0.0554744	0.380341	0.435816	1493
OR6B3	-0.0186896	0.416771	0.435461	1494
SLC22A16	0.139834	0.575265	0.435431	1495
TESK2	-0.146575	0.288793	0.435368	1496
PSMB10	-0.161049	0.27378	0.434829	1497
LY86	-0.512367	-0.0777566	0.43461	1498
TBC1D3C	0.0292791	0.4635	0.434221	1499
EIF1	-0.587567	-0.15336	0.434207	1500
TOMM5	-0.320511	0.113248	0.433759	1501
IFIT3	-0.275609	0.158116	0.433725	1502
SCRN2	-0.30146	0.132173	0.433632	1503
GLRX5	-0.405006	0.0280934	0.433099	1504
TSPYL2	-0.164245	0.268494	0.432739	1505
HYLS1	-0.289613	0.143105	0.432718	1506
TNFAIP8L2	-0.211844	0.220714	0.432559	1507
MRPS18C	-0.427434	0.00480691	0.432241	1508
CX3CR1	-0.400079	0.0319917	0.43207	1509
AL050302.1	-0.320242	0.111809	0.432051	1510
ST6GALNAC6	-0.113356	0.3184	0.431756	1511
ZNF655	0.381325	0.812849	0.431523	1512
TMEM57	0.423026	0.854522	0.431496	1513
MYBBP1A	0.397746	0.829173	0.431427	1514
ETHE1	-0.382544	0.0488143	0.431358	1515
MUSTN1	0.134788	0.566072	0.431284	1516
REEP5	-0.278671	0.152516	0.431187	1517
CAMK2G	0.220827	0.65179	0.430964	1518
NDUFA7	-0.359926	0.0709575	0.430883	1519
RPS7	-0.522841	-0.0921696	0.430671	1520
MUC16	0.388398	0.818744	0.430347	1521
WDR34	-0.43693	-0.00661421	0.430316	1522
ARHGEF39	-0.301845	0.128377	0.430222	1523
ITM2A	-0.219161	0.210891	0.430052	1524
NDUFA11	-0.425355	0.00440273	0.429758	1525
C14orf142	-0.342602	0.0870959	0.429698	1526
ZSCAN4	-0.205072	0.224578	0.42965	1527
RPS17L	-0.499052	-0.0695047	0.429547	1528
PSMC2	0.0620693	0.49158	0.42951	1529
TMEM11	-0.414669	0.0147965	0.429465	1530
EMG1	-0.186982	0.242331	0.429313	1531
ITM2C	-0.0167662	0.412539	0.429305	1532
AC004076.7	-0.282188	0.146881	0.429068	1533
SPAG7	-0.278757	0.150281	0.429038	1534
BMPR1A	0.242159	0.670911	0.428752	1535
TMEM126A	-0.409835	0.0188765	0.428712	1536
ASCL1	-0.200977	0.22764	0.428617	1537
PRDX2	-0.308386	0.120095	0.428481	1538
DOLK	-0.438651	-0.0102156	0.428435	1539
C8orf47	-0.11316	0.315133	0.428292	1540
CD5L	-0.388335	0.0398274	0.428162	1541
CTD-2370N5.3	-0.0512707	0.376722	0.427993	1542
NDUFB1	-0.500091	-0.0722845	0.427807	1543
PARL	-0.400877	0.0268762	0.427753	1544
FOXD4	0.123521	0.550869	0.427348	1545
GTF2A2	-0.382088	0.0452232	0.427312	1546
OR8D1	0.228604	0.655843	0.427239	1547
CLEC2L	-0.304157	0.122939	0.427096	1548
C4orf27	-0.424168	0.00287128	0.427039	1549
C9orf129	-0.26582	0.16102	0.42684	1550
EIF5AL1	-0.0136113	0.412979	0.42659	1551
IDI2	-0.145027	0.281541	0.426568	1552
APOL5	-0.43361	-0.00705701	0.426553	1553
GSDMD	-0.300217	0.126071	0.426288	1554
URM1	-0.379541	0.0466721	0.426213	1555
OR4K1	0.238103	0.664196	0.426093	1556
NDUFA2	-0.431319	-0.0056953	0.425624	1557
ADAM23	-0.0641834	0.36143	0.425614	1558
MT-CO2	-0.615049	-0.18953	0.425519	1559
LGMN	-0.0354652	0.390028	0.425493	1560
EIF3I	-0.365252	0.0602127	0.425465	1561
PSMB7	-0.406449	0.0187422	0.425191	1562
EHBP1L1	0.102829	0.527723	0.424894	1563
LRRCC1	0.0227635	0.447579	0.424815	1564
KIAA0125	-0.276782	0.148033	0.424815	1565
KLRG2	0.175331	0.600111	0.42478	1566
APOC4	-0.0719526	0.352816	0.424768	1567
KRT73	-0.421026	0.00348551	0.424511	1568
AQP3	-0.532375	-0.107871	0.424503	1569
RP11-343C2.12	-0.64618	-0.221768	0.424412	1570
CACNA1F	-0.193719	0.230602	0.424321	1571
METTL24	0.111515	0.535568	0.424053	1572
SIDT2	0.206242	0.630086	0.423844	1573
CCNDBP1	-0.206173	0.217284	0.423457	1574
OR5A1	0.285806	0.708929	0.423123	1575
TCEAL1	-0.247347	0.175767	0.423114	1576
ZBTB9	-0.194565	0.22847	0.423036	1577
CTD-3214H19.16	-0.509093	-0.086168	0.422925	1578
HNRNPA0	-0.300762	0.122117	0.422879	1579
OR52E2	0.321482	0.744296	0.422815	1580
CD79B	-0.213726	0.208928	0.422654	1581
TPSB2	-0.359981	0.0626055	0.422587	1582
SLC18A1	-0.290618	0.131912	0.42253	1583
FBXO7	-0.211569	0.210853	0.422421	1584
P2RY10	-0.100781	0.321436	0.422217	1585
GSTT2	-0.263331	0.158799	0.422129	1586
TEX11	0.0540988	0.476173	0.422074	1587
SPN	-0.143133	0.278895	0.422027	1588
TRAPPC6A	-0.359287	0.0627081	0.421995	1589
SPCS2	-0.452237	-0.0303877	0.421849	1590
CNPY4	-0.0739521	0.347887	0.421839	1591
TMEM251	-0.429566	-0.00780141	0.421764	1592
BEX4	-0.196217	0.225484	0.421701	1593
TCEAL4	-0.406894	0.0147462	0.42164	1594
ANAPC16	-0.142624	0.278964	0.421588	1595
SLC25A26	0.0859787	0.507486	0.421507	1596
CTD-3203P2.2	-0.229971	0.191505	0.421475	1597
RPIA	-0.185572	0.235895	0.421467	1598
C7orf33	-0.235691	0.185719	0.421409	1599
DHDH	-0.0771378	0.344259	0.421397	1600
ITGB3BP	-0.176673	0.244712	0.421386	1601
XKR3	-0.124923	0.296171	0.421094	1602
CELA3B	-0.00415095	0.416771	0.420922	1603
LAMP5	-0.335691	0.0848346	0.420526	1604
DNLZ	-0.271005	0.149411	0.420415	1605
TSNAX	0.253588	0.67397	0.420382	1606
MAZ	-0.427296	-0.0069949	0.420301	1607
CISD3	-0.428835	-0.00874365	0.420092	1608
CFC1	-0.429839	-0.00988701	0.419952	1609
C11orf1	-0.510801	-0.0909089	0.419892	1610
GRM7	-0.0256511	0.393947	0.419598	1611
STOX1	-0.179142	0.2402	0.419342	1612
FCRL3	-0.088341	0.330964	0.419305	1613
NMI	-0.182293	0.236801	0.419094	1614
CTC-435M10.3	-0.468914	-0.0501101	0.418804	1615
CD320	-0.245761	0.172579	0.41834	1616
VPS25	-0.0764614	0.3418	0.418262	1617
ADAM8	0.259368	0.677451	0.418083	1618
WDR5	-0.207749	0.210185	0.417934	1619
ILK	-0.0951108	0.322397	0.417508	1620
CD3G	-0.204538	0.212847	0.417385	1621
SULT1A4	-0.472555	-0.0552113	0.417344	1622
MRPS6	-0.217955	0.199338	0.417293	1623
MCM3	-0.342306	0.0749586	0.417265	1624
ZCCHC17	-0.162751	0.254484	0.417235	1625
SI	0.0154385	0.432649	0.417211	1626
HLA-DMB	-0.379211	0.0379625	0.417174	1627
ASB12	-0.0744667	0.342637	0.417104	1628
IFIT1B	0.323738	0.740834	0.417095	1629
COPS6	-0.290337	0.126576	0.416913	1630
TOP2B	0.229114	0.645961	0.416848	1631
CARD11	0.0557515	0.472568	0.416817	1632
OR51F1	0.422656	0.839423	0.416767	1633
SZRD1	0.332846	0.749451	0.416605	1634
BTLA	0.208481	0.624952	0.416471	1635
FSTL1	0.0499773	0.465292	0.415315	1636
SIVA1	-0.382507	0.0324279	0.414935	1637
WIBG	-0.180818	0.234069	0.414887	1638
PSMD6	-0.0856665	0.32889	0.414557	1639
ENPP5	-0.110335	0.304214	0.41455	1640
KCNK17	-0.30243	0.112119	0.414549	1641
CTD-3074O7.11	-0.0460186	0.368288	0.414306	1642
RP11-685N3.1	-0.111446	0.302853	0.4143	1643
MYBL2	-0.247248	0.166843	0.414091	1644
RPL36A-HNRNPH2	0.0472241	0.461148	0.413924	1645
NPY5R	0.0407757	0.454682	0.413907	1646
LGR5	-0.063903	0.349978	0.413881	1647
ST6GALNAC4	0.135914	0.549789	0.413875	1648
LEPREL2	0.47529	0.889087	0.413797	1649
NPC2	-0.22107	0.192691	0.413761	1650
SH2D2A	-0.26709	0.146664	0.413755	1651
TMEM109	-0.0589636	0.354649	0.413612	1652
PINLYP	0.0513089	0.464846	0.413538	1653
RP11-664I21.6	-0.0590469	0.354328	0.413375	1654
LUC7L2	-0.342834	0.0704023	0.413236	1655
OR2T1	0.0476665	0.460893	0.413226	1656
SCNM1	-0.317984	0.0947156	0.4127	1657
SNRPG	-0.424482	-0.0119182	0.412564	1658
CLGN	-0.184786	0.227653	0.412438	1659
ABCB10	0.0132559	0.42549	0.412234	1660
SGSM2	-0.159382	0.252762	0.412144	1661
FGFR3	-0.339844	0.0719532	0.411797	1662
CERS1	0.047422	0.459189	0.411767	1663
MBD3L2	-0.213147	0.198532	0.41168	1664
PORCN	-0.282224	0.129269	0.411493	1665
C7orf55	-0.315057	0.0963985	0.411455	1666
PRAMEF8	0.00538748	0.416771	0.411384	1667
UPK3A	-0.261071	0.150299	0.411369	1668
PPT1	-0.0738233	0.337449	0.411273	1669
PRKAG1	-0.119309	0.291937	0.411246	1670
GAGE10	-0.245538	0.165688	0.411227	1671
TCTEX1D2	-0.321974	0.0891537	0.411127	1672
ATP5O	-0.455989	-0.0448901	0.411099	1673
AADACL2	0.297964	0.708929	0.410965	1674
FGF13	0.139412	0.550296	0.410884	1675
IL16	-0.107164	0.303563	0.410728	1676
DPT	-0.0702965	0.340306	0.410603	1677
IZUMO2	0.00625701	0.416771	0.410514	1678
EAPP	-0.272415	0.138056	0.410471	1679
ATP5B	-0.203782	0.206542	0.410324	1680
AP001816.1	-0.42111	-0.0108007	0.410309	1681
RP11-81K2.1	-0.531484	-0.121215	0.410269	1682
UFC1	-0.452485	-0.042301	0.410184	1683
CLDND1	-0.13814	0.272018	0.410158	1684
SEC11A	-0.396832	0.0132454	0.410078	1685
OR5B2	-0.0316519	0.378278	0.40993	1686
TOP2A	-0.269268	0.140629	0.409897	1687
RPL3	-0.453154	-0.0433229	0.409832	1688
MYLK2	-0.24201	0.167746	0.409756	1689
DDX55	0.0948208	0.503938	0.409117	1690
TREML1	-0.245816	0.16322	0.409035	1691
SMTNL2	0.0360202	0.444602	0.408581	1692
ALKBH7	-0.348738	0.0597133	0.408452	1693
ZNF367	-0.209529	0.198912	0.40844	1694
NDUFS5	-0.372702	0.0356849	0.408387	1695
NELFE	-0.267791	0.140457	0.408248	1696
ITLN1	-0.53434	-0.126123	0.408218	1697
HIGD2A	-0.331137	0.0770337	0.408171	1698
PRSS1	-0.360269	0.047612	0.407881	1699
CLP1	-0.161292	0.246561	0.407853	1700
CHTOP	-0.135406	0.271949	0.407355	1701
MINOS1-NBL1	-0.386619	0.0204562	0.407075	1702
CDC20	-0.388716	0.0181733	0.40689	1703
LSM2	-0.522594	-0.115781	0.406813	1704
POLR2G	-0.55186	-0.145182	0.406678	1705
SUSD4	-0.256617	0.150035	0.406652	1706
NAP1L1	-0.146599	0.259905	0.406504	1707
CFC1B	-0.325588	0.0808391	0.406427	1708
TMEM217	-0.176217	0.230156	0.406373	1709
RING1	-0.263728	0.142585	0.406313	1710
C17orf74	0.0287396	0.435036	0.406296	1711
CBWD1	0.177463	0.583556	0.406094	1712
TRIM49B	-0.0311327	0.374882	0.406015	1713
GMPPB	0.220338	0.626099	0.405762	1714
TREH	-0.0334761	0.371752	0.405228	1715
ZFAND5	0.236625	0.641682	0.405057	1716
NME1-NME2	-0.415812	-0.0109071	0.404905	1717
GPN2	-0.0530854	0.351761	0.404846	1718
PLXDC1	-0.0226384	0.382153	0.404792	1719
S100A10	-0.312267	0.0923928	0.40466	1720
CCDC28B	-0.174527	0.229924	0.404451	1721
NXNL1	-0.380068	0.0243386	0.404406	1722
SOX8	0.116042	0.520276	0.404234	1723
BRMS1L	-0.0139725	0.390161	0.404133	1724
TFAM	0.290908	0.694929	0.404021	1725
IFNL1	-0.0612039	0.342637	0.403841	1726
SLC25A39	-0.49292	-0.0894978	0.403422	1727
ZNF7	0.0497213	0.453087	0.403366	1728
C1orf95	0.209585	0.612676	0.403091	1729
RPSAP58	-0.322437	0.0805299	0.402966	1730
ACTG1	0.143905	0.546868	0.402964	1731
GOLGA8S	-0.37661	0.0263305	0.402941	1732
CRTC2	-0.446057	-0.0434776	0.402579	1733
KIR3DL2	0.00664912	0.40912	0.40247	1734
OOSP1	-0.372179	0.030285	0.402464	1735
BARHL2	0.343453	0.745905	0.402452	1736
KCNE1L	-0.0416754	0.360709	0.402385	1737
POLR1C	-0.3014	0.100933	0.402333	1738
RP11-201K10.3	-0.214253	0.187929	0.402182	1739
GALNT12	-0.248349	0.153627	0.401975	1740
TRAPPC2L	-0.304351	0.0976225	0.401974	1741
OIP5	-0.253865	0.148107	0.401972	1742
FAM92B	0.263061	0.664466	0.401404	1743
AL589739.1	-0.175512	0.22559	0.401102	1744
TIMM21	0.111008	0.512087	0.401079	1745
SCGB1C1	0.131813	0.532718	0.400904	1746
MPND	-0.091217	0.309664	0.400881	1747
FIS1	-0.363441	0.0371403	0.400582	1748
ADPRHL2	-0.297364	0.102557	0.399921	1749
PCBP4	-0.18613	0.213661	0.39979	1750
CLEC2D	0.241117	0.640666	0.399549	1751
TREM2	-0.210152	0.18938	0.399532	1752
DEF6	-0.216359	0.18313	0.399489	1753
LBX1	0.212762	0.612202	0.39944	1754
RBBP7	-0.284584	0.114766	0.39935	1755
FLT3	-0.100772	0.298499	0.399271	1756
SEC24C	0.298028	0.697195	0.399167	1757
PIGY	-0.704823	-0.305656	0.399167	1758
ADCY5	0.382481	0.781405	0.398924	1759
GATA5	-0.197306	0.201481	0.398787	1760
NUF2	-0.261744	0.136574	0.398318	1761
MRPS28	-0.385797	0.0125185	0.398315	1762
NFU1	-0.324482	0.0738023	0.398285	1763
OR10H4	0.0185806	0.416771	0.398191	1764
TGIF2-C20orf24	-0.798004	-0.399822	0.398182	1765
ZNF232	0.000909712	0.398946	0.398036	1766
SH3BP1	-0.234377	0.16359	0.397967	1767
RASGRP2	-0.0215017	0.376291	0.397793	1768
KIF18B	-0.307297	0.090438	0.397735	1769
NBPF24	0.0542068	0.451869	0.397662	1770
OR8B2	0.0419112	0.439444	0.397532	1771
PSMC5	-0.396655	0.000471267	0.397126	1772
FAIM	-0.347949	0.0489242	0.396873	1773
ANXA11	-0.0679743	0.328467	0.396441	1774
KRI1	-0.232415	0.163825	0.39624	1775
ZNF384	-0.235801	0.16043	0.396231	1776
PTGDR2	-0.189115	0.206994	0.39611	1777
HNRNPA3	-0.399958	-0.00396919	0.395989	1778
CASQ2	0.0781996	0.474147	0.395948	1779
HIST1H2BA	0.335228	0.73091	0.395682	1780
GYLTL1B	-0.292798	0.10259	0.395388	1781
UBE2L6	-0.271368	0.123578	0.394946	1782
MRPS10	0.148063	0.542828	0.394765	1783
PDHA1	-0.247226	0.14743	0.394656	1784
AP2M1	-0.31659	0.0777081	0.394298	1785
SOST	0.138702	0.532718	0.394016	1786
RPL37A	-0.449009	-0.0550057	0.394003	1787
NASP	-0.319982	0.0739228	0.393905	1788
MC4R	-0.0395984	0.354298	0.393896	1789
MCRS1	-0.189719	0.204175	0.393893	1790
PPIAL4C	0.352735	0.745905	0.39317	1791
FAM26D	0.300257	0.693412	0.393155	1792
IGLL5	0.0450156	0.438105	0.393089	1793
CPNE5	0.0907784	0.483779	0.393	1794
RAMP2	-0.23128	0.161461	0.392741	1795
TAP2	-0.00105481	0.391543	0.392598	1796
LUZP2	0.29341	0.685993	0.392583	1797
CA11	-0.30523	0.0868829	0.392113	1798
CECR1	-0.213706	0.178331	0.392038	1799
EMC9	-0.366437	0.0255888	0.392026	1800
PPOX	-0.0860745	0.305874	0.391948	1801
CHAMP1	0.198824	0.590764	0.391939	1802
CCM2L	0.210203	0.601761	0.391558	1803
SUB1	-0.0678558	0.323629	0.391485	1804
SKA3	-0.209389	0.182072	0.39146	1805
GSTM2	-0.141215	0.25	0.391215	1806
RP11-410N8.4	-0.161211	0.229805	0.391016	1807
RNF31	-0.176667	0.214279	0.390946	1808
SERPINB11	-0.454152	-0.0632189	0.390933	1809
CAPN2	0.0334681	0.424387	0.390919	1810
SLC25A5	-0.441877	-0.0510907	0.390787	1811
ZNF80	0.206351	0.596996	0.390645	1812
ARL2	-0.411596	-0.0211718	0.390425	1813
PCGF5	0.324671	0.715046	0.390376	1814
P2RX3	-0.154477	0.235612	0.390089	1815
ARHGDIB	-0.393364	-0.00332945	0.390034	1816
KRT25	-0.161211	0.228475	0.389686	1817
AMICA1	-0.34833	0.0411939	0.389524	1818
MRPL16	-0.436789	-0.0475211	0.389268	1819
MRPL33	-0.331395	0.0574695	0.388865	1820
APOBEC3B	-0.418196	-0.0296967	0.3885	1821
RPL17-C18orf32	-0.718511	-0.330083	0.388429	1822
OR6N1	0.144298	0.532718	0.388419	1823
UBIAD1	0.301854	0.690113	0.38826	1824
USHBP1	0.0813634	0.469478	0.388115	1825
ACER1	-0.232369	0.155701	0.388071	1826
GYG1	-0.288692	0.0990721	0.387764	1827
STAMBPL1	0.371822	0.759513	0.387691	1828
BYSL	-0.166943	0.220623	0.387566	1829
SPINK8	-0.25955	0.127839	0.387388	1830
LCE1A	0.0294491	0.416771	0.387322	1831
BCDIN3D	-0.143645	0.243489	0.387134	1832
PRR13	-0.526203	-0.139292	0.386912	1833
THSD1	0.00893083	0.395812	0.386881	1834
SERPINI1	-0.122667	0.264038	0.386705	1835
NDUFC2-KCTD14	0.0630095	0.44961	0.3866	1836
DHRS4-AS1	-0.444675	-0.0583397	0.386336	1837
GAB3	0.150773	0.537075	0.386301	1838
FAM200A	0.172048	0.558167	0.386118	1839
FDX1L	-0.346693	0.0393244	0.386018	1840
DNAJC25-GNG10	0.228838	0.61481	0.385972	1841
PSMG1	-0.148986	0.236799	0.385785	1842
HHATL	-0.413647	-0.0279329	0.385714	1843
PSMD13	-0.446096	-0.0604949	0.385601	1844
LSMD1	-0.40285	-0.0173118	0.385538	1845
XCR1	0.106271	0.491605	0.385334	1846
RASAL3	-0.267599	0.117712	0.38531	1847
HCST	-0.288683	0.0965021	0.385185	1848
RP11-1102P16.1	0.113409	0.498407	0.384998	1849
ZNF589	0.0598271	0.444713	0.384886	1850
IL18BP	-0.114931	0.269832	0.384762	1851
RPL28	-0.278638	0.105921	0.384559	1852
P2RY13	-0.168754	0.215751	0.384505	1853
CFL1	-0.205128	0.179281	0.384409	1854
RPUSD4	-0.18436	0.199884	0.384243	1855
TCTN3	0.0987877	0.482492	0.383704	1856
IPCEF1	0.342467	0.725965	0.383499	1857
LAX1	0.0493292	0.43282	0.383491	1858
ATP6V1F	-0.348752	0.0344822	0.383234	1859
GPRC5B	0.186841	0.570063	0.383222	1860
BLVRA	-0.225916	0.157299	0.383215	1861
TXNL1	-0.0404189	0.342682	0.383101	1862
CGRRF1	-0.0480102	0.335049	0.383059	1863
FGD1	-0.175596	0.207419	0.383016	1864
PGRMC2	-0.024262	0.358657	0.382919	1865
HINT2	-0.473834	-0.0910088	0.382825	1866
EXOG	0.243684	0.626444	0.38276	1867
PSMD11	-0.0259116	0.356844	0.382756	1868
DCAF15	-0.262263	0.120386	0.382649	1869
TIAF1	-0.384656	-0.00201785	0.382638	1870
SLC14A1	0.150685	0.53322	0.382535	1871
ATPIF1	-0.384065	-0.00178279	0.382282	1872
ANAPC11	-0.408522	-0.0262808	0.382242	1873
NABP2	-0.254619	0.127594	0.382213	1874
TRMT112	-0.377236	0.00419856	0.381434	1875
SMAP2	0.207044	0.588215	0.381171	1876
PSMG2	-0.225613	0.155487	0.381099	1877
NCR3	-0.268775	0.112318	0.381093	1878
TRIM26	0.156333	0.537363	0.38103	1879
SFTA3	-0.0320421	0.348919	0.380961	1880
AIP	-0.26998	0.110849	0.38083	1881
TEX30	-0.500791	-0.120206	0.380585	1882
FNDC8	0.0512392	0.43168	0.380441	1883
PWP1	-0.0138111	0.366618	0.380429	1884
HMCES	-0.361536	0.0187388	0.380275	1885
CCR2	-0.168423	0.211676	0.380098	1886
APOBR	-0.2144	0.165659	0.38006	1887
CNPY3	-0.289885	0.0901324	0.380017	1888
RWDD2B	0.0230297	0.402907	0.379878	1889
HNRNPD	-0.308483	0.0713878	0.379871	1890
OR5T2	0.163765	0.543433	0.379668	1891
YPEL5	0.0133199	0.392879	0.379559	1892
CD37	-0.0200587	0.359443	0.379502	1893
NME5	-0.187935	0.191405	0.379341	1894
ERVMER34-1	0.00429691	0.383515	0.379218	1895
CTD-3105H18.16	-0.465301	-0.086168	0.379133	1896
TCL1B	0.119526	0.498617	0.379091	1897
HEBP1	-0.516358	-0.137325	0.379033	1898
CPNE6	0.201721	0.580742	0.379022	1899
C17orf58	-0.20227	0.176652	0.378921	1900
GNG5P2	-0.390013	-0.0113563	0.378656	1901
SBP1	0.00582896	0.384396	0.378567	1902
GTF3A	-0.351724	0.0267292	0.378453	1903
CRYGN	-0.0711543	0.307083	0.378238	1904
DHRS4	-0.268184	0.109997	0.378181	1905
SCUBE2	-0.137537	0.240506	0.378043	1906
IRG1	0.280863	0.658857	0.377995	1907
PLAT	0.155335	0.533068	0.377733	1908
NRGN	-0.458763	-0.0810876	0.377675	1909
SIX5	-0.289076	0.0882027	0.377278	1910
DPH7	-0.183302	0.193919	0.377221	1911
NDUFA1	-0.431312	-0.0542358	0.377076	1912
GPR89B	0.376302	0.753049	0.376748	1913
C8orf59	-0.377065	-0.000370511	0.376695	1914
FAM194B	0.0521786	0.428799	0.376621	1915
CISD1	0.180871	0.557482	0.376611	1916
HHLA3	-0.283126	0.0934284	0.376555	1917
GRM2	0.156411	0.532865	0.376454	1918
RFESD	-0.18862	0.187827	0.376447	1919
TIMM23B	0.417333	0.793754	0.376421	1920
CINP	0.05459	0.430949	0.37636	1921
LYZL6	0.0405492	0.416771	0.376222	1922
PIGC	-0.208213	0.167936	0.37615	1923
LOXL3	-0.00368597	0.372377	0.376063	1924
HSCB	0.00693588	0.382415	0.375479	1925
NDUFB10	-0.163023	0.21225	0.375273	1926
DNAJC4	-0.0655841	0.309387	0.374971	1927
NPM3	-0.415881	-0.0410208	0.37486	1928
CMTM5	-0.401599	-0.0267767	0.374822	1929
OR8D2	0.232837	0.607379	0.374541	1930
COL9A1	-0.127269	0.247241	0.37451	1931
AC110619.2	0.316855	0.691209	0.374354	1932
C1orf189	-0.395658	-0.021324	0.374334	1933
B9D2	-0.221023	0.153258	0.374281	1934
YBX1	-0.278316	0.0959401	0.374256	1935
TNMD	-0.156272	0.217869	0.374141	1936
GOLM1	-0.154547	0.219084	0.373631	1937
RBX1	-0.599175	-0.225598	0.373578	1938
RBPMS2	-0.175511	0.197608	0.37312	1939
KIAA0101	-0.3635	0.00960825	0.373109	1940
SEC61B	-0.516362	-0.14334	0.373021	1941
WDR83	-0.17818	0.194813	0.372993	1942
ATP5G2	-0.526858	-0.153948	0.37291	1943
MTO1	0.194262	0.567036	0.372775	1944
SH2D1B	-0.0540206	0.318716	0.372736	1945
CNIH4	-0.334207	0.0384814	0.372688	1946
ARPC5	-0.093991	0.278506	0.372497	1947
CCDC169-SOHLH2	-0.171094	0.201309	0.372404	1948
VDAC2	-0.0697774	0.302534	0.372312	1949
PKDCC	-0.149094	0.222932	0.372026	1950
SCNN1D	-0.244729	0.127281	0.37201	1951
CDK18	-0.246138	0.12586	0.371998	1952
PTGS1	-0.160187	0.211731	0.371917	1953
HNRNPK	-0.0604859	0.31117	0.371656	1954
CD38	-0.0949944	0.276456	0.37145	1955
ARHGAP25	-0.0132709	0.358091	0.371362	1956
TIGIT	-0.166425	0.204898	0.371323	1957
LCN8	-0.200518	0.170618	0.371136	1958
MRPL27	-0.48031	-0.109209	0.371101	1959
LGR4	0.279693	0.650618	0.370925	1960
CSPG5	-0.224016	0.146747	0.370764	1961
TCEANC	0.344763	0.71545	0.370686	1962
NGLY1	0.300809	0.671487	0.370678	1963
COMMD9	-0.268822	0.101851	0.370672	1964
RPL8	-0.587139	-0.216536	0.370603	1965
ITGA4	0.165474	0.535988	0.370514	1966
AIM1	0.252044	0.622467	0.370424	1967
NUSAP1	-0.222454	0.147581	0.370034	1968
RECQL4	-0.244134	0.125733	0.369867	1969
BRK1	-0.471874	-0.102097	0.369777	1970
RP13-996F3.5	-0.233882	0.135648	0.36953	1971
AMIGO1	0.198181	0.567692	0.369511	1972
RPAIN	-0.0865833	0.282819	0.369403	1973
USP27X	-0.339124	0.0302692	0.369393	1974
GORASP1	0.365329	0.734559	0.36923	1975
JSRP1	-0.316856	0.0523519	0.369208	1976
SIRPD	0.258465	0.627517	0.369052	1977
RP11-429E11.3	-0.0430867	0.325957	0.369044	1978
TBC1D21	0.163765	0.532718	0.368953	1979
METTL20	0.441939	0.810877	0.368938	1980
DENND1C	-0.206027	0.162723	0.36875	1981
BABAM1	-0.222833	0.145727	0.368561	1982
RAB6C	0.297429	0.66588	0.368452	1983
RPA3	-0.351174	0.016972	0.368146	1984
CTC-360G5.1	-0.289953	0.0778582	0.367811	1985
ITGAE	0.110827	0.478585	0.367758	1986
ATP13A5	0.147508	0.515155	0.367647	1987
CD52	-0.498255	-0.130681	0.367574	1988
ASPRV1	0.158184	0.525665	0.367482	1989
RGS2	-0.188575	0.178827	0.367402	1990
VTI1B	-0.334971	0.032374	0.367345	1991
RNASE11	0.236994	0.604326	0.367333	1992
RP11-302B13.5	-0.261475	0.105654	0.367129	1993
CD244	-0.143069	0.224023	0.367092	1994
C6orf48	-0.240048	0.126902	0.366951	1995
SMIM20	-0.0550329	0.311813	0.366846	1996
SPATA22	0.306883	0.67371	0.366827	1997
COA6	-0.247689	0.119057	0.366746	1998
[truncated: 17,771 more rows]
